# Supplementary material for: Changes in Phytohormones and Transcriptomic Reprogramming in Strawberry Leaves under Different Light Qualities
Source: Int J Mol Sci. 2024 Feb 27;25(5):2765. doi: 10.3390/ijms25052765 (PMC10931935; doi:10.3390/ijms25052765)
Supplement: Supplementary file 1 [file ijms-25-02765-s001.zip]

Archive with 1 entries (1 files):
- ijms-2828136 - supplementary materials.xlsx
