# Supplementary material for: Changes in Phytohormones and Transcriptomic Reprogramming in Strawberry Leaves under Different Light Qualities
Source: Int J Mol Sci. 2024 Feb 27;25(5):2765. doi: 10.3390/ijms25052765 (PMC10931935; doi:10.3390/ijms25052765)
Supplement: Supplementary file 1 [file ijms-25-02765-s001.zip › ijms-2828136 - supplementary materials.xlsx]

## Sheet: Sheet7
		FxaC_7g19960	Psb28				FxaC_28g14490	PsbP
FxaC_22g16160	PsbP	FxaC_14g14400	Lhca2				FxaC_9g31330	PsbQ
FxaC_23g61010	PsbP	FxaC_11g39290	Lhcb1				FxaC_13g07600	PsbS
FxaC_28g14490	PsbP	FxaC_23g61590	Lhcb3				FxaC_5g08380	PsbY
FxaC_9g31330	PsbQ	FxaC_9g32310	HEM11				FxaC_6g31930	Psb27
FxaC_12g27180	PsbQ	FxaC_10g22780	GH310				FxaC_14g12840	Psb28
FxaC_13g07600	PsbQ	FxaC_11g20420					FxaC_16g19360	PsaD
FxaC_9g38851	PsbR	FxaC_17g49040					FxaC_16g19470	PsaH
FxaC_5g08380	PsbS	FxaC_21g12160					FxaC_23g54750	PsaK
FxaC_6g31930	PsbS						FxaC_24g54120	PetC
FxaC_7g21941	PsbW						FxaC_6g24650	PetH
FxaC_13g20620	PsbY						FxaC_7g19960	delta
FxaC_14g12840	PsbY						FxaC_15g22500	GGT2
FxaC_15g13750	PsbY						FxaC_23g07380	PPDK
FxaC_16g19360	PsbY						FxaC_9g44300	RBS
FxaC_16g19470	PsbY						FxaC_24g53360	PGKH
FxaC_21g12070	Psb27						FxaC_1g12980	G3PB
FxaC_23g54750	Psb27						FxaC_4g28030	G3PA2
FxaC_24g54120	Psb27						FxaC_5g28050	ALFP2
FxaC_6g24650	Psb28						FxaC_6g13820	F16P2
FxaC_7g19960	Psb28						FxaC_7g09750	TPIS
FxaC_13g32890	PsaD						FxaC_16g19810	TIM
FxaC_14g24300	PsaD						FxaC_15g21000	S17P
FxaC_15g22500	PsaD						FxaC_16g16730	RPI3
FxaC_16g15050	PsaD						FxaC_22g31620	KPPR
FxaC_5g16820	PsaE						FxaC_23g13820	Lhca1
FxaC_6g24200	PsaE						FxaC_24g33850	Lhca2
FxaC_7g19380	PsaE						FxaC_9g40281	Lhca4
FxaC_10g12581	PsaF						FxaC_10g15920	Lhcb1
FxaC_12g38700	PsaF						FxaC_11g14050	Lhcb2
FxaC_9g06500	PsaG						FxaC_12g35301	Lhcb3
FxaC_10g47200	PsaG						FxaC_17g34651	Lhcb4
FxaC_12g04790	PsaG						FxaC_18g17880	Lhcb5
FxaC_23g07380	PsaH						FxaC_19g25600	Lhcb6
FxaC_24g40400	PsaH						FxaC_20g29010	Lhcb7
FxaC_9g44300	PsaK						FxaC_23g44030	HEM11
FxaC_10g10720	PsaK						FxaC_5g31370	CHLH
FxaC_11g07640	PsaK						FxaC_6g11621	CHLP
FxaC_12g40510	PsaK						FxaC_7g08300	VDE
FxaC_22g71840	PsaL						FxaC_8g29140	GH310
FxaC_3g29411	PsaN						FxaC_6g13080	LOX21
FxaC_9g24590	PsaO						FxaC_26g36780	QORH
FxaC_10g28920	PsaO						novel.3063	PHP5
FxaC_11g25640	PsaO						FxaC_11g14500
FxaC_12g23830	PsaO						FxaC_21g67250
FxaC_22g10740	PetC						FxaC_23g40970
FxaC_24g53360	PetC						FxaC_24g07720
FxaC_14g24720	PetF						FxaC_17g31230
FxaC_17g41771	PetF						FxaC_17g37290
FxaC_18g14200	PetF						FxaC_18g20300
FxaC_1g12980	PetH						FxaC_19g23220
FxaC_2g17170	PetH						FxaC_25g37860
FxaC_3g12890	PetH						FxaC_27g35930
FxaC_4g28030	PetH						FxaC_14g14400
FxaC_11g08040	PetH						FxaC_15g15200
FxaC_5g28050	delta						FxaC_16g18140
FxaC_6g13820	delta						FxaC_10g00860
FxaC_7g09750	delta						FxaC_11g39290
FxaC_8g26781	delta						FxaC_23g61590
FxaC_27g08190	MDHP						FxaC_24g49800
FxaC_5g41590	MDHG						FxaC_9g32310
FxaC_6g01770	MDHG						FxaC_10g22780
FxaC_7g01340	MDHG						FxaC_11g20420
FxaC_8g37930	MDHG						FxaC_28g10070
FxaC_7g37220	MAOX						FxaC_10g18260
FxaC_18g08350	PCKA						FxaC_11g16030
FxaC_19g34970	PCKA						FxaC_12g33330
FxaC_15g13230	GGT2						FxaC_19g26400
FxaC_16g19810	GGT2						FxaC_9g37770
FxaC_13g35100	PPDK						FxaC_17g49040
FxaC_15g21000	PPDK						FxaC_21g37830
FxaC_16g16730	PPDK						FxaC_22g34530
FxaC_14g10200	RBS4						FxaC_20g15590
FxaC_22g31620	RBS						FxaC_21g70620
FxaC_23g13820	RBS						FxaC_21g12160
FxaC_24g33850	RBS						FxaC_9g03100
FxaC_9g40281	PGKH						FxaC_6g22190
FxaC_10g15920	PGKH						FxaC_7g37150
FxaC_11g14050	PGKH						FxaC_8g10860
FxaC_12g35301	PGKH
FxaC_22g50480	PGK
FxaC_23g25580	TRMB
FxaC_9g40600	G3PP1
FxaC_17g34651	G3PB
FxaC_18g17880	G3PB
FxaC_19g25600	G3PB
FxaC_20g29010	G3PB
FxaC_21g01340	G3PA2
FxaC_23g44030	G3PA2
FxaC_24g04811	G3PA2
FxaC_5g31370	ALFP2
FxaC_6g11621	ALFP2
FxaC_7g08300	ALFP2
FxaC_8g29140	ALFP2
FxaC_6g13080	F16P2
FxaC_6g16040	F16P2
FxaC_22g55410	F16P1
FxaC_26g36780	TPIS
novel.3063	TIM
FxaC_11g14500	S17P
FxaC_21g67250	RPI3
FxaC_22g66480	RPI3
FxaC_22g67840	RPI3
FxaC_23g40970	RPI3
FxaC_24g07720	RPI3
FxaC_17g31230	KPPR
FxaC_17g37290	KPPR
FxaC_18g20300	KPPR
FxaC_19g23220	KPPR
FxaC_20g25910	KPPR
FxaC_18g31240	RPE
FxaC_21g02450	RPE1
FxaC_25g37860	Lhca1
FxaC_26g17750	Lhca1
FxaC_27g35930	Lhca1
FxaC_28g16640	Lhca1
FxaC_13g21920	Lhca2
FxaC_14g14400	Lhca2
FxaC_15g15200	Lhca2
FxaC_16g18140	Lhca2
FxaC_2g14060	Lhca6
FxaC_4g31350	Lhca6
FxaC_21g17250	Lhca3
FxaC_22g15120	Lhca3
FxaC_23g59860	Lhca3
FxaC_24g48890	Lhca3
FxaC_10g00840	Lhca4
FxaC_10g00860	Lhca4
FxaC_11g03610	Lhca4
FxaC_9g10810	Lhcb1
FxaC_9g48690	Lhcb1
FxaC_11g39290	Lhcb1
FxaC_12g44000	Lhcb1
FxaC_17g19580	Lhcb1
FxaC_18g30990	Lhcb1
FxaC_19g12860	Lhcb1
FxaC_20g15470	Lhcb1
FxaC_21g19510	Lhcb1
FxaC_22g16710	Lhcb1
FxaC_23g61590	Lhcb1
FxaC_23g61600	Lhcb1
FxaC_24g47190	Lhcb1
FxaC_24g47220	Lhcb1
FxaC_21g16130	Lhcb2
FxaC_22g13890	Lhcb2
FxaC_22g14090	Lhcb2
FxaC_24g49800	Lhcb2
FxaC_9g32310	Lhcb3
FxaC_10g22780	Lhcb3
FxaC_11g20420	Lhcb3
FxaC_21g55390	Lhcb4
FxaC_21g56590	Lhcb4
FxaC_22g56330	Lhcb4
FxaC_23g31370	Lhcb4
FxaC_24g16020	Lhcb4
FxaC_25g43770	Lhcb4
FxaC_26g13440	Lhcb4
FxaC_28g10070	Lhcb4
FxaC_10g18260	Lhcb5
FxaC_11g16030	Lhcb5
FxaC_12g33330	Lhcb5
FxaC_17g45110	Lhcb5
FxaC_18g12310	Lhcb6
FxaC_19g26400	Lhcb6
FxaC_19g32180	Lhcb6
FxaC_20g35010	Lhcb6
FxaC_9g37770	Lhcb7
FxaC_19g34950	HEM11
FxaC_18g08330	HEM11
FxaC_17g49040	HEM11
FxaC_24g05890	HEMH2
FxaC_21g70470	HEMH2
FxaC_5g02610	HEMH
FxaC_21g37830	CHLH
FxaC_22g34530	CHLH
FxaC_3g36960	CRD1
FxaC_1g39340	CRD1
FxaC_4g03510	CRD1
FxaC_2g41500	CRD1
FxaC_15g20160	DCVR
FxaC_13g35890	DCVR
FxaC_16g17340	DCVR
FxaC_10g19120	PORA
FxaC_12g28810	PORA
FxaC_11g19790	PORA
FxaC_9g32850	PORA
FxaC_23g39260	CHLG
FxaC_8g39250	SGRL
FxaC_5g43090	SGRL
FxaC_6g00200	SGRL
FxaC_7g28730	CLH1
FxaC_6g36130	CLH1
FxaC_18g30890	CHLP
FxaC_20g15590	CHLP
FxaC_17g19680	CHLP
FxaC_19g12900	CHLP
FxaC_13g03380	CCD4
FxaC_26g00330	BCH2
FxaC_27g50090	BCH2
FxaC_21g70620	VDE
FxaC_24g15100	PYL4
FxaC_26g12580	PYL4
FxaC_23g18180	PYL5
FxaC_11g05300	PYL11
FxaC_6g37230	P2C16
FxaC_21g26060	P2C16
FxaC_24g42790	P2C16
FxaC_25g54380	P2C37
FxaC_28g11430	P2C37
FxaC_28g12840	P2C37
FxaC_25g53800	P2C51
FxaC_27g51320	P2C51
FxaC_28g02380	P2C51
FxaC_2g29080	SAPK1
FxaC_19g37920	SAPK2
FxaC_20g38760	SAPK2
FxaC_20g06100	AL2B4
FxaC_14g03030	AL2B7
FxaC_16g29240	AL2B7
FxaC_1g30720	AL3I1
FxaC_2g34700	AL3I1
FxaC_4g13330	AL3I1
FxaC_4g27280	AL3F1
FxaC_6g01040	AMI4G
FxaC_5g13770	AX22D
FxaC_21g67590	IAA4
FxaC_22g66750	IAA4
FxaC_21g30210	IAA17
FxaC_24g39290	IAA17
FxaC_3g03010	IAA20
FxaC_21g12160	GH310
FxaC_9g03100	LOX21
FxaC_9g03120	LOX21
FxaC_10g48990	LOX21
FxaC_23g56970	HPL1
FxaC_24g51410	HPL1
FxaC_6g22190	QORH
FxaC_13g11071	AOC
FxaC_20g35340	AOC
FxaC_1g25100	ACOX2
FxaC_2g28620	ACOX2
FxaC_1g25610	PAT
FxaC_2g29950	PAT
FxaC_3g25130	PAT
FxaC_11g18400	TAT2
FxaC_21g49400	PAL1
FxaC_24g21130	PAL1
FxaC_24g47650	NPR1
FxaC_4g15530	TGA4
FxaC_3g25760	TGA4
FxaC_5g03830	CKX7
FxaC_7g32490	CKX7
FxaC_8g00610	CKX7
FxaC_7g37150	PHP5
FxaC_8g10860	PHP5
FxaC_8g04650	ORR23
FxaC_13g02680	ARR4
FxaC_14g02410	ARR4
FxaC_16g29880	ARR4

## Sheet: Sheet6
		FxaC_14g14400	Lhca2												FxaC_28g14490	PsbP
FxaC_22g16160	PsbP	FxaC_10g00840	Lhca4												FxaC_9g31330	PsbQ
FxaC_23g61010	PsbP	FxaC_11g03610	Lhcb1												FxaC_13g07600	PsbS
FxaC_28g14490	PsbP	FxaC_12g44000	Lhcb3												FxaC_5g08380	PsbY
FxaC_9g31330	PsbQ	FxaC_23g61590	Lhcb4												FxaC_6g31930	Psb27
FxaC_12g27180	PsbQ	FxaC_9g32310	HEM11												FxaC_14g12840	Psb28
FxaC_13g07600	PsbQ	FxaC_10g22780	GH310												FxaC_15g13750	PsaD
FxaC_9g38851	PsbR	FxaC_11g20420													FxaC_16g19360	PsaE
FxaC_5g08380	PsbS	FxaC_28g10070													FxaC_21g12070	PsaH
FxaC_6g31930	PsbS	FxaC_17g49040													FxaC_23g54750	PsaK
FxaC_7g21941	PsbW	FxaC_21g12160													FxaC_24g54120	PsaO
FxaC_13g20620	PsbY														FxaC_6g24650	PetC
FxaC_14g12840	PsbY														FxaC_7g19960	PetF
FxaC_15g13750	PsbY														FxaC_15g22500	PetH
FxaC_16g19360	PsbY														FxaC_7g19380	delta
FxaC_16g19470	PsbY														FxaC_23g07380	GGT2
FxaC_21g12070	Psb27														FxaC_24g40400	RBS
FxaC_23g54750	Psb27														FxaC_9g44300	PGKH
FxaC_24g54120	Psb27														FxaC_11g07640	G3PB
FxaC_6g24650	Psb28														FxaC_11g25640	G3PA2
FxaC_7g19960	Psb28														FxaC_24g53360	ALFP2
FxaC_13g32890	PsaD														FxaC_14g24720	F16P2
FxaC_14g24300	PsaD														FxaC_1g12980	TPIS
FxaC_15g22500	PsaD														FxaC_2g17170	TIM
FxaC_16g15050	PsaD														FxaC_4g28030	S17P
FxaC_5g16820	PsaE														FxaC_5g28050	KPPR
FxaC_6g24200	PsaE														FxaC_6g13820	Lhca1
FxaC_7g19380	PsaE														FxaC_7g09750	Lhca2
FxaC_10g12581	PsaF														FxaC_16g19810	Lhca6
FxaC_12g38700	PsaF														FxaC_22g31620	Lhca4
FxaC_9g06500	PsaG														FxaC_23g13820	Lhcb1
FxaC_10g47200	PsaG														FxaC_24g33850	Lhcb3
FxaC_12g04790	PsaG														FxaC_9g40281	Lhcb4
FxaC_23g07380	PsaH														FxaC_10g15920	Lhcb5
FxaC_24g40400	PsaH														FxaC_11g14050	Lhcb7
FxaC_9g44300	PsaK														FxaC_12g35301	CHLH
FxaC_10g10720	PsaK														FxaC_17g34651	DCVR
FxaC_11g07640	PsaK														FxaC_18g17880	SGRL
FxaC_12g40510	PsaK														FxaC_19g25600	CLH1
FxaC_22g71840	PsaL														FxaC_20g29010	CHLP
FxaC_3g29411	PsaN														FxaC_23g44030	CCD4
FxaC_9g24590	PsaO														FxaC_24g04811	PYL5
FxaC_10g28920	PsaO														FxaC_5g31370	IAA20
FxaC_11g25640	PsaO														FxaC_6g11621	GH310
FxaC_12g23830	PsaO														FxaC_7g08300	QORH
FxaC_22g10740	PetC														FxaC_8g29140	PAL1
FxaC_24g53360	PetC														FxaC_6g13080	PHP5
FxaC_14g24720	PetF														FxaC_26g36780
FxaC_17g41771	PetF														novel.3063
FxaC_18g14200	PetF														FxaC_11g14500
FxaC_1g12980	PetH														FxaC_17g31230
FxaC_2g17170	PetH														FxaC_17g37290
FxaC_3g12890	PetH														FxaC_18g20300
FxaC_4g28030	PetH														FxaC_19g23220
FxaC_11g08040	PetH														FxaC_27g35930
FxaC_5g28050	delta														FxaC_14g14400
FxaC_6g13820	delta														FxaC_15g15200
FxaC_7g09750	delta														FxaC_16g18140
FxaC_8g26781	delta														FxaC_2g14060
FxaC_27g08190	MDHP														FxaC_10g00860
FxaC_5g41590	MDHG														FxaC_11g39290
FxaC_6g01770	MDHG														FxaC_23g61590
FxaC_7g01340	MDHG														FxaC_9g32310
FxaC_8g37930	MDHG														FxaC_10g22780
FxaC_7g37220	MAOX														FxaC_11g20420
FxaC_18g08350	PCKA														FxaC_26g13440
FxaC_19g34970	PCKA														FxaC_28g10070
FxaC_15g13230	GGT2														FxaC_10g18260
FxaC_16g19810	GGT2														FxaC_11g16030
FxaC_13g35100	PPDK														FxaC_12g33330
FxaC_15g21000	PPDK														FxaC_9g37770
FxaC_16g16730	PPDK														FxaC_21g37830
FxaC_14g10200	RBS4														FxaC_22g34530
FxaC_22g31620	RBS														FxaC_13g35890
FxaC_23g13820	RBS														FxaC_16g17340
FxaC_24g33850	RBS														FxaC_8g39250
FxaC_9g40281	PGKH														FxaC_5g43090
FxaC_10g15920	PGKH														FxaC_6g36130
FxaC_11g14050	PGKH														FxaC_20g15590
FxaC_12g35301	PGKH														FxaC_13g03380
FxaC_22g50480	PGK														FxaC_23g18180
FxaC_23g25580	TRMB														FxaC_3g03010
FxaC_9g40600	G3PP1														FxaC_21g12160
FxaC_17g34651	G3PB														FxaC_6g22190
FxaC_18g17880	G3PB														FxaC_24g21130
FxaC_19g25600	G3PB														FxaC_7g37150
FxaC_20g29010	G3PB														FxaC_8g10860
FxaC_21g01340	G3PA2
FxaC_23g44030	G3PA2
FxaC_24g04811	G3PA2
FxaC_5g31370	ALFP2
FxaC_6g11621	ALFP2
FxaC_7g08300	ALFP2
FxaC_8g29140	ALFP2
FxaC_6g13080	F16P2
FxaC_6g16040	F16P2
FxaC_22g55410	F16P1
FxaC_26g36780	TPIS
novel.3063	TIM
FxaC_11g14500	S17P
FxaC_21g67250	RPI3
FxaC_22g66480	RPI3
FxaC_22g67840	RPI3
FxaC_23g40970	RPI3
FxaC_24g07720	RPI3
FxaC_17g31230	KPPR
FxaC_17g37290	KPPR
FxaC_18g20300	KPPR
FxaC_19g23220	KPPR
FxaC_20g25910	KPPR
FxaC_18g31240	RPE
FxaC_21g02450	RPE1
FxaC_25g37860	Lhca1
FxaC_26g17750	Lhca1
FxaC_27g35930	Lhca1
FxaC_28g16640	Lhca1
FxaC_13g21920	Lhca2
FxaC_14g14400	Lhca2
FxaC_15g15200	Lhca2
FxaC_16g18140	Lhca2
FxaC_2g14060	Lhca6
FxaC_4g31350	Lhca6
FxaC_21g17250	Lhca3
FxaC_22g15120	Lhca3
FxaC_23g59860	Lhca3
FxaC_24g48890	Lhca3
FxaC_10g00840	Lhca4
FxaC_10g00860	Lhca4
FxaC_11g03610	Lhca4
FxaC_9g10810	Lhcb1
FxaC_9g48690	Lhcb1
FxaC_11g39290	Lhcb1
FxaC_12g44000	Lhcb1
FxaC_17g19580	Lhcb1
FxaC_18g30990	Lhcb1
FxaC_19g12860	Lhcb1
FxaC_20g15470	Lhcb1
FxaC_21g19510	Lhcb1
FxaC_22g16710	Lhcb1
FxaC_23g61590	Lhcb1
FxaC_23g61600	Lhcb1
FxaC_24g47190	Lhcb1
FxaC_24g47220	Lhcb1
FxaC_21g16130	Lhcb2
FxaC_22g13890	Lhcb2
FxaC_22g14090	Lhcb2
FxaC_24g49800	Lhcb2
FxaC_9g32310	Lhcb3
FxaC_10g22780	Lhcb3
FxaC_11g20420	Lhcb3
FxaC_21g55390	Lhcb4
FxaC_21g56590	Lhcb4
FxaC_22g56330	Lhcb4
FxaC_23g31370	Lhcb4
FxaC_24g16020	Lhcb4
FxaC_25g43770	Lhcb4
FxaC_26g13440	Lhcb4
FxaC_28g10070	Lhcb4
FxaC_10g18260	Lhcb5
FxaC_11g16030	Lhcb5
FxaC_12g33330	Lhcb5
FxaC_17g45110	Lhcb5
FxaC_18g12310	Lhcb6
FxaC_19g26400	Lhcb6
FxaC_19g32180	Lhcb6
FxaC_20g35010	Lhcb6
FxaC_9g37770	Lhcb7
FxaC_19g34950	HEM11
FxaC_18g08330	HEM11
FxaC_17g49040	HEM11
FxaC_24g05890	HEMH2
FxaC_21g70470	HEMH2
FxaC_5g02610	HEMH
FxaC_21g37830	CHLH
FxaC_22g34530	CHLH
FxaC_3g36960	CRD1
FxaC_1g39340	CRD1
FxaC_4g03510	CRD1
FxaC_2g41500	CRD1
FxaC_15g20160	DCVR
FxaC_13g35890	DCVR
FxaC_16g17340	DCVR
FxaC_10g19120	PORA
FxaC_12g28810	PORA
FxaC_11g19790	PORA
FxaC_9g32850	PORA
FxaC_23g39260	CHLG
FxaC_8g39250	SGRL
FxaC_5g43090	SGRL
FxaC_6g00200	SGRL
FxaC_7g28730	CLH1
FxaC_6g36130	CLH1
FxaC_18g30890	CHLP
FxaC_20g15590	CHLP
FxaC_17g19680	CHLP
FxaC_19g12900	CHLP
FxaC_13g03380	CCD4
FxaC_26g00330	BCH2
FxaC_27g50090	BCH2
FxaC_21g70620	VDE
FxaC_24g15100	PYL4
FxaC_26g12580	PYL4
FxaC_23g18180	PYL5
FxaC_11g05300	PYL11
FxaC_6g37230	P2C16
FxaC_21g26060	P2C16
FxaC_24g42790	P2C16
FxaC_25g54380	P2C37
FxaC_28g11430	P2C37
FxaC_28g12840	P2C37
FxaC_25g53800	P2C51
FxaC_27g51320	P2C51
FxaC_28g02380	P2C51
FxaC_2g29080	SAPK1
FxaC_19g37920	SAPK2
FxaC_20g38760	SAPK2
FxaC_20g06100	AL2B4
FxaC_14g03030	AL2B7
FxaC_16g29240	AL2B7
FxaC_1g30720	AL3I1
FxaC_2g34700	AL3I1
FxaC_4g13330	AL3I1
FxaC_4g27280	AL3F1
FxaC_6g01040	AMI4G
FxaC_5g13770	AX22D
FxaC_21g67590	IAA4
FxaC_22g66750	IAA4
FxaC_21g30210	IAA17
FxaC_24g39290	IAA17
FxaC_3g03010	IAA20
FxaC_21g12160	GH310
FxaC_9g03100	LOX21
FxaC_9g03120	LOX21
FxaC_10g48990	LOX21
FxaC_23g56970	HPL1
FxaC_24g51410	HPL1
FxaC_6g22190	QORH
FxaC_13g11071	AOC
FxaC_20g35340	AOC
FxaC_1g25100	ACOX2
FxaC_2g28620	ACOX2
FxaC_1g25610	PAT
FxaC_2g29950	PAT
FxaC_3g25130	PAT
FxaC_11g18400	TAT2
FxaC_21g49400	PAL1
FxaC_24g21130	PAL1
FxaC_24g47650	NPR1
FxaC_4g15530	TGA4
FxaC_3g25760	TGA4
FxaC_5g03830	CKX7
FxaC_7g32490	CKX7
FxaC_8g00610	CKX7
FxaC_7g37150	PHP5
FxaC_8g10860	PHP5
FxaC_8g04650	ORR23
FxaC_13g02680	ARR4
FxaC_14g02410	ARR4
FxaC_16g29880	ARR4

## Sheet: Sheet5
		FxaC_25g37860	Lhca1											FxaC_28g14490	PsbP
FxaC_22g16160	PsbP	FxaC_26g17750	Lhca2											FxaC_9g31330	PsbQ
FxaC_23g61010	PsbP	FxaC_27g35930	Lhca4											FxaC_13g07600	PsbS
FxaC_28g14490	PsbP	FxaC_14g14400	Lhcb1											FxaC_5g08380	PsbY
FxaC_9g31330	PsbQ	FxaC_16g18140	Lhcb2											FxaC_6g31930	Psb27
FxaC_12g27180	PsbQ	FxaC_10g00840	Lhcb3											FxaC_13g20620	Psb28
FxaC_13g07600	PsbQ	FxaC_10g00860	Lhcb4											FxaC_14g12840	PsaD
FxaC_9g38851	PsbR	FxaC_11g03610	Lhcb5											FxaC_15g13750	PsaE
FxaC_5g08380	PsbS	FxaC_9g10810	Lhcb6											FxaC_16g19360	PsaF
FxaC_6g31930	PsbS	FxaC_11g39290	HEM11											FxaC_16g19470	PsaG
FxaC_7g21941	PsbW	FxaC_12g44000	CHLH											FxaC_21g12070	PsaH
FxaC_13g20620	PsbY	FxaC_17g19580	PORA											FxaC_23g54750	PsaK
FxaC_14g12840	PsbY	FxaC_23g61590	CHLP											FxaC_24g54120	PsaL
FxaC_15g13750	PsbY	FxaC_24g47190	GH310											FxaC_6g24650	PsaN
FxaC_16g19360	PsbY	FxaC_24g49800	PAL1											FxaC_7g19960	PsaO
FxaC_16g19470	PsbY	FxaC_9g32310												FxaC_13g32890	PetF
FxaC_21g12070	Psb27	FxaC_10g22780												FxaC_14g24300	PetH
FxaC_23g54750	Psb27	FxaC_11g20420												FxaC_15g22500	delta
FxaC_24g54120	Psb27	FxaC_28g10070												FxaC_16g15050	GGT2
FxaC_6g24650	Psb28	FxaC_10g18260												FxaC_6g24200	PPDK
FxaC_7g19960	Psb28	FxaC_17g45110												FxaC_7g19380	RBS
FxaC_13g32890	PsaD	FxaC_18g12310												FxaC_10g12581	PGKH
FxaC_14g24300	PsaD	FxaC_19g32180												FxaC_9g06500	G3PB
FxaC_15g22500	PsaD	FxaC_20g35010												FxaC_10g47200	G3PA2
FxaC_16g15050	PsaD	FxaC_19g34950												FxaC_12g04790	ALFP2
FxaC_5g16820	PsaE	FxaC_18g08330												FxaC_23g07380	TPIS
FxaC_6g24200	PsaE	FxaC_17g49040												FxaC_24g40400	S17P
FxaC_7g19380	PsaE	FxaC_21g37830												FxaC_9g44300	RPI3
FxaC_10g12581	PsaF	FxaC_22g34530												FxaC_11g07640	KPPR
FxaC_12g38700	PsaF	FxaC_10g19120												FxaC_22g71840	Lhca1
FxaC_9g06500	PsaG	FxaC_18g30890												FxaC_3g29411	Lhca2
FxaC_10g47200	PsaG	FxaC_20g15590												FxaC_9g24590	Lhca3
FxaC_12g04790	PsaG	FxaC_21g12160												FxaC_11g25640	Lhca4
FxaC_23g07380	PsaH	FxaC_21g49400												FxaC_12g23830	Lhcb1
FxaC_24g40400	PsaH	FxaC_24g21130												FxaC_17g41771	Lhcb2
FxaC_9g44300	PsaK													FxaC_1g12980	Lhcb3
FxaC_10g10720	PsaK													FxaC_4g28030	Lhcb4
FxaC_11g07640	PsaK													FxaC_5g28050	Lhcb5
FxaC_12g40510	PsaK													FxaC_6g13820	Lhcb6
FxaC_22g71840	PsaL													FxaC_7g09750	Lhcb7
FxaC_3g29411	PsaN													FxaC_16g19810	HEM11
FxaC_9g24590	PsaO													FxaC_13g35100	CHLH
FxaC_10g28920	PsaO													FxaC_22g31620	CLH1
FxaC_11g25640	PsaO													FxaC_23g13820	CHLP
FxaC_12g23830	PsaO													FxaC_24g33850	CCD4
FxaC_22g10740	PetC													FxaC_9g40281	GH310
FxaC_24g53360	PetC													FxaC_10g15920	PHP5
FxaC_14g24720	PetF													FxaC_11g14050
FxaC_17g41771	PetF													FxaC_12g35301
FxaC_18g14200	PetF													FxaC_17g34651
FxaC_1g12980	PetH													FxaC_18g17880
FxaC_2g17170	PetH													FxaC_19g25600
FxaC_3g12890	PetH													FxaC_20g29010
FxaC_4g28030	PetH													FxaC_23g44030
FxaC_11g08040	PetH													FxaC_5g31370
FxaC_5g28050	delta													FxaC_6g11621
FxaC_6g13820	delta													FxaC_7g08300
FxaC_7g09750	delta													FxaC_8g29140
FxaC_8g26781	delta													FxaC_26g36780
FxaC_27g08190	MDHP													FxaC_11g14500
FxaC_5g41590	MDHG													FxaC_21g67250
FxaC_6g01770	MDHG													FxaC_22g66480
FxaC_7g01340	MDHG													FxaC_17g31230
FxaC_8g37930	MDHG													FxaC_17g37290
FxaC_7g37220	MAOX													FxaC_18g20300
FxaC_18g08350	PCKA													FxaC_25g37860
FxaC_19g34970	PCKA													FxaC_26g17750
FxaC_15g13230	GGT2													FxaC_27g35930
FxaC_16g19810	GGT2													FxaC_28g16640
FxaC_13g35100	PPDK													FxaC_13g21920
FxaC_15g21000	PPDK													FxaC_14g14400
FxaC_16g16730	PPDK													FxaC_15g15200
FxaC_14g10200	RBS4													FxaC_16g18140
FxaC_22g31620	RBS													FxaC_21g17250
FxaC_23g13820	RBS													FxaC_22g15120
FxaC_24g33850	RBS													FxaC_24g48890
FxaC_9g40281	PGKH													FxaC_10g00840
FxaC_10g15920	PGKH													FxaC_10g00860
FxaC_11g14050	PGKH													FxaC_11g03610
FxaC_12g35301	PGKH													FxaC_9g10810
FxaC_22g50480	PGK													FxaC_11g39290
FxaC_23g25580	TRMB													FxaC_12g44000
FxaC_9g40600	G3PP1													FxaC_17g19580
FxaC_17g34651	G3PB													FxaC_18g30990
FxaC_18g17880	G3PB													FxaC_19g12860
FxaC_19g25600	G3PB													FxaC_20g15470
FxaC_20g29010	G3PB													FxaC_23g61590
FxaC_21g01340	G3PA2													FxaC_23g61600
FxaC_23g44030	G3PA2													FxaC_24g47220
FxaC_24g04811	G3PA2													FxaC_22g14090
FxaC_5g31370	ALFP2													FxaC_24g49800
FxaC_6g11621	ALFP2													FxaC_9g32310
FxaC_7g08300	ALFP2													FxaC_10g22780
FxaC_8g29140	ALFP2													FxaC_11g20420
FxaC_6g13080	F16P2													FxaC_21g55390
FxaC_6g16040	F16P2													FxaC_21g56590
FxaC_22g55410	F16P1													FxaC_22g56330
FxaC_26g36780	TPIS													FxaC_23g31370
novel.3063	TIM													FxaC_24g16020
FxaC_11g14500	S17P													FxaC_28g10070
FxaC_21g67250	RPI3													FxaC_10g18260
FxaC_22g66480	RPI3													FxaC_11g16030
FxaC_22g67840	RPI3													FxaC_12g33330
FxaC_23g40970	RPI3													FxaC_17g45110
FxaC_24g07720	RPI3													FxaC_19g32180
FxaC_17g31230	KPPR													FxaC_20g35010
FxaC_17g37290	KPPR													FxaC_9g37770
FxaC_18g20300	KPPR													FxaC_18g08330
FxaC_19g23220	KPPR													FxaC_17g49040
FxaC_20g25910	KPPR													FxaC_21g37830
FxaC_18g31240	RPE													FxaC_22g34530
FxaC_21g02450	RPE1													FxaC_7g28730
FxaC_25g37860	Lhca1													FxaC_18g30890
FxaC_26g17750	Lhca1													FxaC_20g15590
FxaC_27g35930	Lhca1													FxaC_13g03380
FxaC_28g16640	Lhca1													FxaC_21g12160
FxaC_13g21920	Lhca2													FxaC_7g37150
FxaC_14g14400	Lhca2													FxaC_8g10860
FxaC_15g15200	Lhca2
FxaC_16g18140	Lhca2
FxaC_2g14060	Lhca6
FxaC_4g31350	Lhca6
FxaC_21g17250	Lhca3
FxaC_22g15120	Lhca3
FxaC_23g59860	Lhca3
FxaC_24g48890	Lhca3
FxaC_10g00840	Lhca4
FxaC_10g00860	Lhca4
FxaC_11g03610	Lhca4
FxaC_9g10810	Lhcb1
FxaC_9g48690	Lhcb1
FxaC_11g39290	Lhcb1
FxaC_12g44000	Lhcb1
FxaC_17g19580	Lhcb1
FxaC_18g30990	Lhcb1
FxaC_19g12860	Lhcb1
FxaC_20g15470	Lhcb1
FxaC_21g19510	Lhcb1
FxaC_22g16710	Lhcb1
FxaC_23g61590	Lhcb1
FxaC_23g61600	Lhcb1
FxaC_24g47190	Lhcb1
FxaC_24g47220	Lhcb1
FxaC_21g16130	Lhcb2
FxaC_22g13890	Lhcb2
FxaC_22g14090	Lhcb2
FxaC_24g49800	Lhcb2
FxaC_9g32310	Lhcb3
FxaC_10g22780	Lhcb3
FxaC_11g20420	Lhcb3
FxaC_21g55390	Lhcb4
FxaC_21g56590	Lhcb4
FxaC_22g56330	Lhcb4
FxaC_23g31370	Lhcb4
FxaC_24g16020	Lhcb4
FxaC_25g43770	Lhcb4
FxaC_26g13440	Lhcb4
FxaC_28g10070	Lhcb4
FxaC_10g18260	Lhcb5
FxaC_11g16030	Lhcb5
FxaC_12g33330	Lhcb5
FxaC_17g45110	Lhcb5
FxaC_18g12310	Lhcb6
FxaC_19g26400	Lhcb6
FxaC_19g32180	Lhcb6
FxaC_20g35010	Lhcb6
FxaC_9g37770	Lhcb7
FxaC_19g34950	HEM11
FxaC_18g08330	HEM11
FxaC_17g49040	HEM11
FxaC_24g05890	HEMH2
FxaC_21g70470	HEMH2
FxaC_5g02610	HEMH
FxaC_21g37830	CHLH
FxaC_22g34530	CHLH
FxaC_3g36960	CRD1
FxaC_1g39340	CRD1
FxaC_4g03510	CRD1
FxaC_2g41500	CRD1
FxaC_15g20160	DCVR
FxaC_13g35890	DCVR
FxaC_16g17340	DCVR
FxaC_10g19120	PORA
FxaC_12g28810	PORA
FxaC_11g19790	PORA
FxaC_9g32850	PORA
FxaC_23g39260	CHLG
FxaC_8g39250	SGRL
FxaC_5g43090	SGRL
FxaC_6g00200	SGRL
FxaC_7g28730	CLH1
FxaC_6g36130	CLH1
FxaC_18g30890	CHLP
FxaC_20g15590	CHLP
FxaC_17g19680	CHLP
FxaC_19g12900	CHLP
FxaC_13g03380	CCD4
FxaC_26g00330	BCH2
FxaC_27g50090	BCH2
FxaC_21g70620	VDE
FxaC_24g15100	PYL4
FxaC_26g12580	PYL4
FxaC_23g18180	PYL5
FxaC_11g05300	PYL11
FxaC_6g37230	P2C16
FxaC_21g26060	P2C16
FxaC_24g42790	P2C16
FxaC_25g54380	P2C37
FxaC_28g11430	P2C37
FxaC_28g12840	P2C37
FxaC_25g53800	P2C51
FxaC_27g51320	P2C51
FxaC_28g02380	P2C51
FxaC_2g29080	SAPK1
FxaC_19g37920	SAPK2
FxaC_20g38760	SAPK2
FxaC_20g06100	AL2B4
FxaC_14g03030	AL2B7
FxaC_16g29240	AL2B7
FxaC_1g30720	AL3I1
FxaC_2g34700	AL3I1
FxaC_4g13330	AL3I1
FxaC_4g27280	AL3F1
FxaC_6g01040	AMI4G
FxaC_5g13770	AX22D
FxaC_21g67590	IAA4
FxaC_22g66750	IAA4
FxaC_21g30210	IAA17
FxaC_24g39290	IAA17
FxaC_3g03010	IAA20
FxaC_21g12160	GH310
FxaC_9g03100	LOX21
FxaC_9g03120	LOX21
FxaC_10g48990	LOX21
FxaC_23g56970	HPL1
FxaC_24g51410	HPL1
FxaC_6g22190	QORH
FxaC_13g11071	AOC
FxaC_20g35340	AOC
FxaC_1g25100	ACOX2
FxaC_2g28620	ACOX2
FxaC_1g25610	PAT
FxaC_2g29950	PAT
FxaC_3g25130	PAT
FxaC_11g18400	TAT2
FxaC_21g49400	PAL1
FxaC_24g21130	PAL1
FxaC_24g47650	NPR1
FxaC_4g15530	TGA4
FxaC_3g25760	TGA4
FxaC_5g03830	CKX7
FxaC_7g32490	CKX7
FxaC_8g00610	CKX7
FxaC_7g37150	PHP5
FxaC_8g10860	PHP5
FxaC_8g04650	ORR23
FxaC_13g02680	ARR4
FxaC_14g02410	ARR4
FxaC_16g29880	ARR4

## Sheet: Sheet4
			FxaC_9g31330	Lhcb5										L2 vs N2
FxaC_10g00840	Lhca4	+	FxaC_23g54750	CCD4										FxaC_22g16160	Lhca4
FxaC_10g00860	Lhca4	+	FxaC_24g54120	PsbQ										FxaC_23g61010	PGKH
FxaC_10g15920	PGKH	+	FxaC_6g24650	AOC										FxaC_28g14490	Lhcb5
FxaC_10g18260	Lhcb5	+	FxaC_15g22500	PsbY										FxaC_9g31330	Lhcb3
FxaC_10g22780	Lhcb3	+	FxaC_9g44300	HEM11										FxaC_12g27180	PYL11
FxaC_11g05300	PYL11	-	FxaC_11g25640	Lhca3										FxaC_13g07600	PsaK
FxaC_11g07640	PsaK	+	FxaC_14g10200	Lhcb2										FxaC_9g38851	PetH
FxaC_11g08040	PetH	+	FxaC_22g31620	HPL1										FxaC_5g08380	TAT2
FxaC_11g14050	PGKH	+	FxaC_23g13820	Lhca1										FxaC_6g31930	PsaO
FxaC_11g18400	TAT2	+	FxaC_24g33850	P2C37										FxaC_7g21941	PsbQ
FxaC_11g20420	Lhcb3	+	FxaC_11g14050	BCH2										FxaC_13g20620	Lhcb1
FxaC_11g25640	PsaO	+	FxaC_12g35301	PsbP										FxaC_14g12840	CCD4
FxaC_12g27180	PsbQ	+	FxaC_20g29010	delta										FxaC_15g13750	AOC
FxaC_12g33330	Lhcb5	+	FxaC_5g31370	Psb28										FxaC_16g19360	Lhca2
FxaC_12g35301	PGKH	+	FxaC_6g11621	CKX7										FxaC_16g19470	AL2B7
FxaC_12g44000	Lhcb1	+	FxaC_7g08300	ALFP2										FxaC_21g12070	RBS4
FxaC_13g03380	CCD4	+	FxaC_8g29140	LOX21										FxaC_23g54750	PsbY
FxaC_13g07600	PsbQ	+	FxaC_21g02450	Lhcb3										FxaC_24g54120	DCVR
FxaC_13g11071	AOC	+	FxaC_25g37860	Lhcb7										FxaC_6g24650	PsaD
FxaC_13g21920	Lhca2	+	FxaC_26g17750	Lhcb1										FxaC_7g19960	G3PB
FxaC_14g03030	AL2B7	-	FxaC_27g35930											FxaC_13g32890	HEM11
FxaC_14g10200	RBS4	+	FxaC_13g21920											FxaC_14g24300	Lhcb6
FxaC_14g12840	PsbY	+	FxaC_14g14400											FxaC_15g22500	CHLP
FxaC_14g14400	Lhca2	+	FxaC_15g15200											FxaC_16g15050	SAPK2
FxaC_15g15200	Lhca2	+	FxaC_16g18140											FxaC_5g16820	RPE1
FxaC_15g20160	DCVR	+	FxaC_21g17250											FxaC_6g24200	GH310
FxaC_15g22500	PsaD	+	FxaC_22g15120											FxaC_7g19380	Lhca3
FxaC_16g18140	Lhca2	+	FxaC_24g48890											FxaC_10g12581	CHLH
FxaC_16g19470	PsbY	+	FxaC_10g00860											FxaC_12g38700	Lhcb4
FxaC_16g29240	AL2B7	-	FxaC_12g44000											FxaC_9g06500	HEMH2
FxaC_17g19580	Lhcb1	+	FxaC_17g19580											FxaC_10g47200	RBS
FxaC_17g34651	G3PB	+	FxaC_18g30990											FxaC_12g04790	PYL5
FxaC_17g45110	Lhcb5	+	FxaC_19g12860											FxaC_23g07380	HPL1
FxaC_17g49040	HEM11	+	FxaC_20g15470											FxaC_24g40400	PYL4
FxaC_18g08330	HEM11	+	FxaC_23g61590											FxaC_9g44300	IAA17
FxaC_18g12310	Lhcb6	+	FxaC_23g61600											FxaC_10g10720	Lhcb2
FxaC_18g17880	G3PB	+	FxaC_24g47190											FxaC_11g07640	Lhca1
FxaC_18g30890	CHLP	+	FxaC_24g49800											FxaC_12g40510	P2C51
FxaC_18g30990	Lhcb1	+	FxaC_9g32310											FxaC_22g71840	P2C37
FxaC_19g12860	Lhcb1	+	FxaC_10g22780											FxaC_3g29411	BCH2
FxaC_19g25600	G3PB	+	FxaC_11g20420											FxaC_9g24590	TPIS
FxaC_19g32180	Lhcb6	+	FxaC_21g55390											FxaC_10g28920	MDHP
FxaC_19g34950	HEM11	+	FxaC_21g56590											FxaC_11g25640	PsbP
FxaC_19g37920	SAPK2	-	FxaC_24g16020											FxaC_12g23830	Lhca6
FxaC_20g15470	Lhcb1	+	FxaC_10g18260											FxaC_22g10740	SAPK1
FxaC_20g15590	CHLP	+	FxaC_11g16030											FxaC_24g53360	CRD1
FxaC_20g29010	G3PB	+	FxaC_12g33330											FxaC_17g41771	AL3I1
FxaC_20g35010	Lhcb6	+	FxaC_17g45110											FxaC_18g14200	AL3F1
FxaC_20g38760	SAPK2	-	FxaC_18g12310											FxaC_1g12980	CKX7
FxaC_21g02450	RPE1	+	FxaC_19g32180											FxaC_2g17170	PsbS
FxaC_21g12160	GH310	+	FxaC_20g35010											FxaC_3g12890	AX22D
FxaC_21g17250	Lhca3	+	FxaC_9g37770											FxaC_4g28030	delta
FxaC_21g37830	CHLH	+	FxaC_19g34950											FxaC_5g28050	ALFP2
FxaC_21g55390	Lhcb4	+	FxaC_18g08330											FxaC_6g13820	Psb28
FxaC_21g56590	Lhcb4	+	FxaC_17g49040											FxaC_7g09750	P2C16
FxaC_21g70470	HEMH2	+	FxaC_5g02610											FxaC_8g26781	SGRL
FxaC_22g15120	Lhca3	+	FxaC_21g37830											FxaC_27g08190	LOX21
FxaC_22g31620	RBS	+	FxaC_22g34530											FxaC_5g41590	Lhcb7
FxaC_22g34530	CHLH	+	FxaC_3g36960											FxaC_6g01770
FxaC_22g56330	Lhcb4	+	FxaC_10g19120											FxaC_7g01340
FxaC_23g13820	RBS	+	FxaC_20g15590											FxaC_8g37930
FxaC_23g18180	PYL5	+	FxaC_13g03380											FxaC_15g13230
FxaC_23g56970	HPL1	+	FxaC_26g12580											FxaC_16g19810
FxaC_23g59860	Lhca3	+	FxaC_23g18180											FxaC_15g21000
FxaC_23g61590	Lhcb1	+	FxaC_20g38760											FxaC_16g16730
FxaC_24g05890	HEMH2	+	FxaC_4g27280											FxaC_22g31620
FxaC_24g15100	PYL4	-	FxaC_5g13770											FxaC_23g13820
FxaC_24g16020	Lhcb4	+	FxaC_21g12160											FxaC_24g33850
FxaC_24g33850	RBS	+	FxaC_9g03100											FxaC_9g40281
FxaC_24g39290	IAA17	-	FxaC_23g56970											FxaC_10g15920
FxaC_24g47190	Lhcb1	+	FxaC_24g51410											FxaC_11g14050
FxaC_24g48890	Lhca3	+	FxaC_1g25100											FxaC_12g35301
FxaC_24g49800	Lhcb2	+	FxaC_24g47650											FxaC_22g50480
FxaC_24g51410	HPL1	+												FxaC_17g34651
FxaC_25g37860	Lhca1	+												FxaC_18g17880
FxaC_25g43770	Lhcb4	+												FxaC_19g25600
FxaC_25g53800	P2C51	+												FxaC_20g29010
FxaC_25g54380	P2C37	+												FxaC_21g01340
FxaC_26g00330	BCH2	+												FxaC_23g44030
FxaC_26g12580	PYL4	-												FxaC_24g04811
FxaC_26g13440	Lhcb4	+												FxaC_5g31370
FxaC_26g17750	Lhca1	+												FxaC_6g11621
FxaC_26g36780	TPIS	+												FxaC_7g08300
FxaC_27g08190	MDHP	+												FxaC_8g29140
FxaC_27g35930	Lhca1	+												FxaC_6g13080
FxaC_27g50090	BCH2	+												FxaC_6g16040
FxaC_27g51320	P2C51	+												FxaC_22g55410
FxaC_28g02380	P2C51	+												FxaC_26g36780
FxaC_28g10070	Lhcb4	+												novel.3063
FxaC_28g11430	P2C37	+												FxaC_11g14500
FxaC_28g12840	P2C37	+												FxaC_21g67250
FxaC_28g14490	PsbP	+												FxaC_22g66480
FxaC_28g16640	Lhca1	+												FxaC_22g67840
FxaC_2g14060	Lhca6	+												FxaC_17g31230
FxaC_2g29080	SAPK1	+												FxaC_17g37290
FxaC_3g36960	CRD1	+												FxaC_18g20300
FxaC_4g13330	AL3I1	+												FxaC_19g23220
FxaC_4g27280	AL3F1	+												FxaC_20g25910
FxaC_5g03830	CKX7	-												FxaC_18g31240
FxaC_5g08380	PsbS	+												FxaC_21g02450
FxaC_5g13770	AX22D	-												FxaC_25g37860
FxaC_5g28050	delta	+												FxaC_26g17750
FxaC_5g31370	ALFP2	+												FxaC_27g35930
FxaC_6g01040	AMI4G	+												FxaC_28g16640
FxaC_6g11621	ALFP2	+												FxaC_13g21920
FxaC_6g13820	delta	+												FxaC_14g14400
FxaC_6g24650	Psb28	+												FxaC_15g15200
FxaC_6g31930	PsbS	+												FxaC_16g18140
FxaC_6g37230	P2C16	+												FxaC_2g14060
FxaC_7g08300	ALFP2	+												FxaC_4g31350
FxaC_7g09750	delta	+												FxaC_21g17250
FxaC_7g19960	Psb28	+												FxaC_22g15120
FxaC_8g00610	CKX7	-												FxaC_23g59860
FxaC_8g29140	ALFP2	+												FxaC_24g48890
FxaC_8g39250	SGRL	+												FxaC_10g00840
FxaC_9g03100	LOX21	+												FxaC_10g00860
FxaC_9g31330	PsbQ	+												FxaC_11g03610
FxaC_9g32310	Lhcb3	+												FxaC_9g48690
FxaC_9g37770	Lhcb7	+												FxaC_11g39290
FxaC_9g40281	PGKH	+												FxaC_12g44000
FxaC_9g44300	PsaK	+												FxaC_17g19580
FxaC_9g48690	Lhcb1	+												FxaC_18g30990
														FxaC_19g12860
														FxaC_20g15470
														FxaC_21g19510
														FxaC_22g16710
														FxaC_23g61590
														FxaC_23g61600
														FxaC_24g47190
														FxaC_24g47220
														FxaC_21g16130
														FxaC_22g13890
														FxaC_22g14090
														FxaC_24g49800
														FxaC_9g32310
														FxaC_10g22780
														FxaC_11g20420
														FxaC_21g55390
														FxaC_21g56590
														FxaC_22g56330
														FxaC_23g31370
														FxaC_24g16020
														FxaC_25g43770
														FxaC_26g13440
														FxaC_28g10070
														FxaC_10g18260
														FxaC_11g16030
														FxaC_12g33330
														FxaC_17g45110
														FxaC_18g12310
														FxaC_19g32180
														FxaC_20g35010
														FxaC_9g37770
														FxaC_19g34950
														FxaC_18g08330
														FxaC_17g49040
														FxaC_24g05890
														FxaC_21g70470
														FxaC_21g37830
														FxaC_22g34530
														FxaC_3g36960
														FxaC_1g39340
														FxaC_4g03510
														FxaC_2g41500
														FxaC_15g20160
														FxaC_13g35890
														FxaC_16g17340
														FxaC_10g19120
														FxaC_12g28810
														FxaC_11g19790
														FxaC_9g32850
														FxaC_23g39260
														FxaC_8g39250
														FxaC_6g00200
														FxaC_18g30890
														FxaC_20g15590
														FxaC_17g19680
														FxaC_19g12900
														FxaC_13g03380
														FxaC_21g70620
														FxaC_23g18180
														FxaC_2g29080
														FxaC_19g37920
														FxaC_20g38760
														FxaC_14g03030
														FxaC_16g29240
														FxaC_1g30720
														FxaC_2g34700
														FxaC_4g13330
														FxaC_6g01040
														FxaC_21g30210
														FxaC_21g12160
														FxaC_9g03100
														FxaC_9g03120
														FxaC_10g48990
														FxaC_23g56970
														FxaC_24g51410
														FxaC_1g25100
														FxaC_11g18400
														FxaC_24g47650
														FxaC_5g03830
														FxaC_8g00610
														FxaC_8g04650

## Sheet: Sheet3
			CK1 vs N1								CK1 vs N1			CK2 vs N2
FxaC_10g00840	Lhca4	+	FxaC_10g00840							Lhca4	FxaC_10g00840	FxaC_10g00840	Lhca4	FxaC_10g00840		Lhca4
FxaC_10g00860	Lhca4	+	FxaC_10g00860							PGKH	FxaC_10g00860	FxaC_10g00860	Lhca4	FxaC_10g00860		PsaF
FxaC_10g15920	PGKH	+	FxaC_10g15920							Lhcb5	FxaC_10g15920	FxaC_10g12581	PsaF	FxaC_10g12581		PGKH
FxaC_10g18260	Lhcb5	+	FxaC_10g18260							Lhcb3	FxaC_10g18260	FxaC_10g15920	PGKH	FxaC_10g15920		Lhcb5
FxaC_10g22780	Lhcb3	+	FxaC_10g22780							PYL11	FxaC_10g22780	FxaC_10g18260	Lhcb5	FxaC_10g18260		Lhcb3
FxaC_11g05300	PYL11	-	FxaC_11g05300							PsaK	FxaC_11g05300	FxaC_10g22780	Lhcb3	FxaC_10g22780		PsaO
FxaC_11g07640	PsaK	+	FxaC_11g07640							PetH	FxaC_11g07640	FxaC_10g28920	PsaO	FxaC_10g28920		PsaG
FxaC_11g08040	PetH	+	FxaC_11g08040							TAT2	FxaC_11g08040	FxaC_10g47200	PsaG	FxaC_10g47200		PYL11
FxaC_11g14050	PGKH	+	FxaC_11g14050							PsaO	FxaC_11g14050	FxaC_11g03610	Lhca4	FxaC_11g03610		PsaK
FxaC_11g18400	TAT2	+	FxaC_11g18400							PsbQ	FxaC_11g18400	FxaC_11g05300	PYL11	FxaC_11g05300		PetH
FxaC_11g20420	Lhcb3	+	FxaC_11g20420							Lhcb1	FxaC_11g20420	FxaC_11g07640	PsaK	FxaC_11g07640		S17P
FxaC_11g25640	PsaO	+	FxaC_11g25640							CCD4	FxaC_11g25640	FxaC_11g08040	PetH	FxaC_11g08040		TAT2
FxaC_12g27180	PsbQ	+	FxaC_12g27180							AOC	FxaC_12g27180	FxaC_11g14050	PGKH	FxaC_11g14050		PsbQ
FxaC_12g33330	Lhcb5	+	FxaC_12g33330							Lhca2	FxaC_12g33330	FxaC_11g14500	S17P	FxaC_11g14500		Lhcb1
FxaC_12g35301	PGKH	+	FxaC_12g35301							AL2B7	FxaC_12g35301	FxaC_11g16030	Lhcb5	FxaC_11g16030		ARR4
FxaC_12g44000	Lhcb1	+	FxaC_12g44000							RBS4	FxaC_12g44000	FxaC_11g18400	TAT2	FxaC_11g18400		CCD4
FxaC_13g03380	CCD4	+	FxaC_13g03380							PsbY	FxaC_13g03380	FxaC_11g20420	Lhcb3	FxaC_11g20420		PsbY
FxaC_13g07600	PsbQ	+	FxaC_13g07600							DCVR	FxaC_13g07600	FxaC_11g25640	PsaO	FxaC_11g25640		Lhca2
FxaC_13g11071	AOC	+	FxaC_13g11071							PsaD	FxaC_13g11071	FxaC_12g04790	PsaG	FxaC_12g04790		PsaD
FxaC_13g21920	Lhca2	+	FxaC_13g21920							G3PB	FxaC_13g21920	FxaC_12g23830	PsaO	FxaC_12g23830		DCVR
FxaC_14g03030	AL2B7	-	FxaC_14g03030							HEM11	FxaC_14g03030	FxaC_12g27180	PsbQ	FxaC_12g27180		AL2B7
FxaC_14g10200	RBS4	+	FxaC_14g10200							Lhcb6	FxaC_14g10200	FxaC_12g33330	Lhcb5	FxaC_12g33330		RBS4
FxaC_14g12840	PsbY	+	FxaC_14g12840							CHLP	FxaC_14g12840	FxaC_12g35301	PGKH	FxaC_12g35301		GGT2
FxaC_14g14400	Lhca2	+	FxaC_14g14400							SAPK2	FxaC_14g14400	FxaC_12g40510	PsaK	FxaC_12g40510		KPPR
FxaC_15g15200	Lhca2	+	FxaC_15g15200							RPE1	FxaC_15g15200	FxaC_12g44000	Lhcb1	FxaC_12g44000		G3PB
FxaC_15g20160	DCVR	+	FxaC_15g20160							GH310	FxaC_15g20160	FxaC_13g02680	ARR4	FxaC_13g02680		HEM11
FxaC_15g22500	PsaD	+	FxaC_15g22500							Lhca3	FxaC_15g22500	FxaC_13g03380	CCD4	FxaC_13g03380		PCKA
FxaC_16g18140	Lhca2	+	FxaC_16g18140							CHLH	FxaC_16g18140	FxaC_13g07600	PsbQ	FxaC_13g07600		Lhcb6
FxaC_16g19470	PsbY	+	FxaC_16g19470							Lhcb4	FxaC_16g19470	FxaC_13g20620	PsbY	FxaC_13g20620		CHLP
FxaC_16g29240	AL2B7	-	FxaC_16g29240							HEMH2	FxaC_16g29240	FxaC_13g21920	Lhca2	FxaC_13g21920		ACOX2
FxaC_17g19580	Lhcb1	+	FxaC_17g19580							RBS	FxaC_17g19580	FxaC_13g32890	PsaD	FxaC_13g32890		PAT
FxaC_17g34651	G3PB	+	FxaC_17g34651							PYL5	FxaC_17g34651	FxaC_13g35890	DCVR	FxaC_13g35890		AL3I1
FxaC_17g45110	Lhcb5	+	FxaC_17g45110							HPL1	FxaC_17g45110	FxaC_14g02410	ARR4	FxaC_14g02410		CRD1
FxaC_17g49040	HEM11	+	FxaC_17g49040							PYL4	FxaC_17g49040	FxaC_14g03030	AL2B7	FxaC_14g03030		AL2B4
FxaC_18g08330	HEM11	+	FxaC_18g08330							IAA17	FxaC_18g08330	FxaC_14g10200	RBS4	FxaC_14g10200		AOC
FxaC_18g12310	Lhcb6	+	FxaC_18g12310							Lhcb2	FxaC_18g12310	FxaC_14g12840	PsbY	FxaC_14g12840		SAPK2
FxaC_18g17880	G3PB	+	FxaC_18g17880							Lhca1	FxaC_18g17880	FxaC_14g14400	Lhca2	FxaC_14g14400		RPE1
FxaC_18g30890	CHLP	+	FxaC_18g30890							P2C51	FxaC_18g30890	FxaC_14g24300	PsaD	FxaC_14g24300		Psb27
FxaC_18g30990	Lhcb1	+	FxaC_18g30990							P2C37	FxaC_18g30990	FxaC_15g13750	PsbY	FxaC_15g13750		GH310
FxaC_19g12860	Lhcb1	+	FxaC_19g12860							BCH2	FxaC_19g12860	FxaC_15g15200	Lhca2	FxaC_15g15200		Lhca3
FxaC_19g25600	G3PB	+	FxaC_19g25600							TPIS	FxaC_19g25600	FxaC_15g20160	DCVR	FxaC_15g20160		P2C16
FxaC_19g32180	Lhcb6	+	FxaC_19g32180							MDHP	FxaC_19g32180	FxaC_15g22500	PsaD	FxaC_15g22500		CHLH
FxaC_19g34950	HEM11	+	FxaC_19g34950							PsbP	FxaC_19g34950	FxaC_16g15050	PsaD	FxaC_16g15050		PAL1
FxaC_19g37920	SAPK2	-	FxaC_19g37920							Lhca6	FxaC_19g37920	FxaC_16g17340	DCVR	FxaC_16g17340		Lhcb4
FxaC_20g15470	Lhcb1	+	FxaC_20g15470							SAPK1	FxaC_20g15470	FxaC_16g18140	Lhca2	FxaC_16g18140		RPI3
FxaC_20g15590	CHLP	+	FxaC_20g15590							CRD1	FxaC_20g15590	FxaC_16g19360	PsbY	FxaC_16g19360		IAA4
FxaC_20g29010	G3PB	+	FxaC_20g29010							AL3I1	FxaC_20g29010	FxaC_16g19470	PsbY	FxaC_16g19470		HEMH2
FxaC_20g35010	Lhcb6	+	FxaC_20g35010							AL3F1	FxaC_20g35010	FxaC_16g19810	GGT2	FxaC_16g19810		Lhcb2
FxaC_20g38760	SAPK2	-	FxaC_20g38760							CKX7	FxaC_20g38760	FxaC_16g29240	AL2B7	FxaC_16g29240		RBS
FxaC_21g02450	RPE1	+	FxaC_21g02450							PsbS	FxaC_21g02450	FxaC_16g29880	ARR4	FxaC_16g29880		PGK
FxaC_21g12160	GH310	+	FxaC_21g12160							AX22D	FxaC_21g12160	FxaC_17g19580	Lhcb1	FxaC_17g19580		F16P1
FxaC_21g17250	Lhca3	+	FxaC_21g17250							delta	FxaC_21g17250	FxaC_17g31230	KPPR	FxaC_17g31230		PsaH
FxaC_21g37830	CHLH	+	FxaC_21g37830							ALFP2	FxaC_21g37830	FxaC_17g34651	G3PB	FxaC_17g34651		PYL5
FxaC_21g55390	Lhcb4	+	FxaC_21g55390							AMI4G	FxaC_21g55390	FxaC_17g37290	KPPR	FxaC_17g37290		TRMB
FxaC_21g56590	Lhcb4	+	FxaC_21g56590							Psb28	FxaC_21g56590	FxaC_17g45110	Lhcb5	FxaC_17g45110		CHLG
FxaC_21g70470	HEMH2	+	FxaC_21g70470							P2C16	FxaC_21g70470	FxaC_17g49040	HEM11	FxaC_17g49040		G3PA2
FxaC_22g15120	Lhca3	+	FxaC_22g15120							SGRL	FxaC_22g15120	FxaC_18g08330	HEM11	FxaC_18g08330		HPL1
FxaC_22g31620	RBS	+	FxaC_22g31620							LOX21	FxaC_22g31620	FxaC_18g08350	PCKA	FxaC_18g08350		Lhca1
FxaC_22g34530	CHLH	+	FxaC_22g34530							Lhcb7	FxaC_22g34530	FxaC_18g12310	Lhcb6	FxaC_18g12310		BCH2
FxaC_22g56330	Lhcb4	+	FxaC_22g56330								FxaC_22g56330	FxaC_18g17880	G3PB	FxaC_18g17880		PYL4
FxaC_23g13820	RBS	+	FxaC_23g13820								FxaC_23g13820	FxaC_18g20300	KPPR	FxaC_18g20300		TPIS
FxaC_23g18180	PYL5	+	FxaC_23g18180								FxaC_23g18180	FxaC_18g30890	CHLP	FxaC_18g30890		MDHP
FxaC_23g56970	HPL1	+	FxaC_23g56970								FxaC_23g56970	FxaC_18g30990	Lhcb1	FxaC_18g30990		PsbP
FxaC_23g59860	Lhca3	+	FxaC_23g59860								FxaC_23g59860	FxaC_19g12860	Lhcb1	FxaC_19g12860		Lhca6
FxaC_23g61590	Lhcb1	+	FxaC_23g61590								FxaC_23g61590	FxaC_19g12900	CHLP	FxaC_19g12900		SAPK1
FxaC_24g05890	HEMH2	+	FxaC_24g05890								FxaC_24g05890	FxaC_19g23220	KPPR	FxaC_19g23220		IAA20
FxaC_24g15100	PYL4	-	FxaC_24g15100								FxaC_24g15100	FxaC_19g25600	G3PB	FxaC_19g25600		TGA4
FxaC_24g16020	Lhcb4	+	FxaC_24g16020								FxaC_24g16020	FxaC_19g32180	Lhcb6	FxaC_19g32180		CKX7
FxaC_24g33850	RBS	+	FxaC_24g33850								FxaC_24g33850	FxaC_19g34950	HEM11	FxaC_19g34950		PsbS
FxaC_24g39290	IAA17	-	FxaC_24g39290								FxaC_24g39290	FxaC_19g34970	PCKA	FxaC_19g34970		delta
FxaC_24g47190	Lhcb1	+	FxaC_24g47190								FxaC_24g47190	FxaC_1g12980	PetH	FxaC_1g12980		ALFP2
FxaC_24g48890	Lhca3	+	FxaC_24g48890								FxaC_24g48890	FxaC_1g25100	ACOX2	FxaC_1g25100		AMI4G
FxaC_24g49800	Lhcb2	+	FxaC_24g49800								FxaC_24g49800	FxaC_1g25610	PAT	FxaC_1g25610		MDHG
FxaC_24g51410	HPL1	+	FxaC_24g51410								FxaC_24g51410	FxaC_1g30720	AL3I1	FxaC_1g30720		QORH
FxaC_25g37860	Lhca1	+	FxaC_25g37860								FxaC_25g37860	FxaC_1g39340	CRD1	FxaC_1g39340		PsaE
FxaC_25g43770	Lhcb4	+	FxaC_25g43770								FxaC_25g43770	FxaC_20g06100	AL2B4	FxaC_20g06100		Psb28
FxaC_25g53800	P2C51	+	FxaC_25g53800								FxaC_25g53800	FxaC_20g15470	Lhcb1	FxaC_20g15470		CLH1
FxaC_25g54380	P2C37	+	FxaC_25g54380								FxaC_25g54380	FxaC_20g15590	CHLP	FxaC_20g15590		MAOX
FxaC_26g00330	BCH2	+	FxaC_26g00330								FxaC_26g00330	FxaC_20g29010	G3PB	FxaC_20g29010		SGRL
FxaC_26g12580	PYL4	-	FxaC_26g12580								FxaC_26g12580	FxaC_20g35010	Lhcb6	FxaC_20g35010		LOX21
FxaC_26g13440	Lhcb4	+	FxaC_26g13440								FxaC_26g13440	FxaC_20g35340	AOC	FxaC_20g35340		Lhcb7
FxaC_26g17750	Lhca1	+	FxaC_26g17750								FxaC_26g17750	FxaC_20g38760	SAPK2	FxaC_20g38760		G3PP1
FxaC_26g36780	TPIS	+	FxaC_26g36780								FxaC_26g36780	FxaC_21g02450	RPE1	FxaC_21g02450		TIM
FxaC_27g08190	MDHP	+	FxaC_27g08190								FxaC_27g08190	FxaC_21g12070	Psb27	FxaC_21g12070
FxaC_27g35930	Lhca1	+	FxaC_27g35930								FxaC_27g35930	FxaC_21g12160	GH310	FxaC_21g12160
FxaC_27g50090	BCH2	+	FxaC_27g50090								FxaC_27g50090	FxaC_21g17250	Lhca3	FxaC_21g17250
FxaC_27g51320	P2C51	+	FxaC_27g51320								FxaC_27g51320	FxaC_21g26060	P2C16	FxaC_21g26060
FxaC_28g02380	P2C51	+	FxaC_28g02380								FxaC_28g02380	FxaC_21g37830	CHLH	FxaC_21g37830
FxaC_28g10070	Lhcb4	+	FxaC_28g10070								FxaC_28g10070	FxaC_21g49400	PAL1	FxaC_21g49400
FxaC_28g11430	P2C37	+	FxaC_28g11430								FxaC_28g11430	FxaC_21g55390	Lhcb4	FxaC_21g55390
FxaC_28g12840	P2C37	+	FxaC_28g12840								FxaC_28g12840	FxaC_21g56590	Lhcb4	FxaC_21g56590
FxaC_28g14490	PsbP	+	FxaC_28g14490								FxaC_28g14490	FxaC_21g67250	RPI3	FxaC_21g67250
FxaC_28g16640	Lhca1	+	FxaC_28g16640								FxaC_28g16640	FxaC_21g67590	IAA4	FxaC_21g67590
FxaC_2g14060	Lhca6	+	FxaC_2g14060								FxaC_2g14060	FxaC_21g70470	HEMH2	FxaC_21g70470
FxaC_2g29080	SAPK1	+	FxaC_2g29080								FxaC_2g29080	FxaC_22g13890	Lhcb2	FxaC_22g13890
FxaC_3g36960	CRD1	+	FxaC_3g36960								FxaC_3g36960	FxaC_22g15120	Lhca3	FxaC_22g15120
FxaC_4g13330	AL3I1	+	FxaC_4g13330								FxaC_4g13330	FxaC_22g31620	RBS	FxaC_22g31620
FxaC_4g27280	AL3F1	+	FxaC_4g27280								FxaC_4g27280	FxaC_22g34530	CHLH	FxaC_22g34530
FxaC_5g03830	CKX7	-	FxaC_5g03830								FxaC_5g03830	FxaC_22g50480	PGK	FxaC_22g50480
FxaC_5g08380	PsbS	+	FxaC_5g08380								FxaC_5g08380	FxaC_22g55410	F16P1	FxaC_22g55410
FxaC_5g13770	AX22D	-	FxaC_5g13770								FxaC_5g13770	FxaC_22g56330	Lhcb4	FxaC_22g56330
FxaC_5g28050	delta	+	FxaC_5g28050								FxaC_5g28050	FxaC_22g66480	RPI3	FxaC_22g66480
FxaC_5g31370	ALFP2	+	FxaC_5g31370								FxaC_5g31370	FxaC_22g66750	IAA4	FxaC_22g66750
FxaC_6g01040	AMI4G	+	FxaC_6g01040								FxaC_6g01040	FxaC_22g67840	RPI3	FxaC_22g67840
FxaC_6g11621	ALFP2	+	FxaC_6g11621								FxaC_6g11621	FxaC_23g07380	PsaH	FxaC_23g07380
FxaC_6g13820	delta	+	FxaC_6g13820								FxaC_6g13820	FxaC_23g13820	RBS	FxaC_23g13820
FxaC_6g24650	Psb28	+	FxaC_6g24650								FxaC_6g24650	FxaC_23g18180	PYL5	FxaC_23g18180
FxaC_6g31930	PsbS	+	FxaC_6g31930								FxaC_6g31930	FxaC_23g25580	TRMB	FxaC_23g25580
FxaC_6g37230	P2C16	+	FxaC_6g37230								FxaC_6g37230	FxaC_23g31370	Lhcb4	FxaC_23g31370
FxaC_7g08300	ALFP2	+	FxaC_7g08300								FxaC_7g08300	FxaC_23g39260	CHLG	FxaC_23g39260
FxaC_7g09750	delta	+	FxaC_7g09750								FxaC_7g09750	FxaC_23g44030	G3PA2	FxaC_23g44030
FxaC_7g19960	Psb28	+	FxaC_7g19960								FxaC_7g19960	FxaC_23g54750	Psb27	FxaC_23g54750
FxaC_8g00610	CKX7	-	FxaC_8g00610								FxaC_8g00610	FxaC_23g56970	HPL1	FxaC_23g56970
FxaC_8g29140	ALFP2	+	FxaC_8g29140								FxaC_8g29140	FxaC_23g59860	Lhca3	FxaC_23g59860
FxaC_8g39250	SGRL	+	FxaC_8g39250								FxaC_8g39250	FxaC_23g61590	Lhcb1	FxaC_23g61590
FxaC_9g03100	LOX21	+	FxaC_9g03100								FxaC_9g03100	FxaC_24g04811	G3PA2	FxaC_24g04811
FxaC_9g31330	PsbQ	+	FxaC_9g31330								FxaC_9g31330	FxaC_24g05890	HEMH2	FxaC_24g05890
FxaC_9g32310	Lhcb3	+	FxaC_9g32310								FxaC_9g32310	FxaC_24g16020	Lhcb4	FxaC_24g16020
FxaC_9g37770	Lhcb7	+	FxaC_9g37770								FxaC_9g37770	FxaC_24g21130	PAL1	FxaC_24g21130
FxaC_9g40281	PGKH	+	FxaC_9g40281								FxaC_9g40281	FxaC_24g33850	RBS	FxaC_24g33850
FxaC_9g44300	PsaK	+	FxaC_9g44300								FxaC_9g44300	FxaC_24g40400	PsaH	FxaC_24g40400
FxaC_9g48690	Lhcb1	+	FxaC_9g48690								FxaC_9g48690	FxaC_24g42790	P2C16	FxaC_24g42790
												FxaC_24g48890	Lhca3	FxaC_24g48890
												FxaC_24g49800	Lhcb2	FxaC_24g49800
												FxaC_24g51410	HPL1	FxaC_24g51410
												FxaC_24g54120	Psb27	FxaC_24g54120
												FxaC_25g37860	Lhca1	FxaC_25g37860
												FxaC_25g43770	Lhcb4	FxaC_25g43770
												FxaC_26g00330	BCH2	FxaC_26g00330
												FxaC_26g12580	PYL4	FxaC_26g12580
												FxaC_26g13440	Lhcb4	FxaC_26g13440
												FxaC_26g17750	Lhca1	FxaC_26g17750
												FxaC_26g36780	TPIS	FxaC_26g36780
												FxaC_27g08190	MDHP	FxaC_27g08190
												FxaC_27g35930	Lhca1	FxaC_27g35930
												FxaC_28g10070	Lhcb4	FxaC_28g10070
												FxaC_28g14490	PsbP	FxaC_28g14490
												FxaC_28g16640	Lhca1	FxaC_28g16640
												FxaC_2g14060	Lhca6	FxaC_2g14060
												FxaC_2g28620	ACOX2	FxaC_2g28620
												FxaC_2g29080	SAPK1	FxaC_2g29080
												FxaC_2g29950	PAT	FxaC_2g29950
												FxaC_2g34700	AL3I1	FxaC_2g34700
												FxaC_3g03010	IAA20	FxaC_3g03010
												FxaC_3g25130	PAT	FxaC_3g25130
												FxaC_3g25760	TGA4	FxaC_3g25760
												FxaC_3g36960	CRD1	FxaC_3g36960
												FxaC_4g13330	AL3I1	FxaC_4g13330
												FxaC_4g15530	TGA4	FxaC_4g15530
												FxaC_4g28030	PetH	FxaC_4g28030
												FxaC_5g03830	CKX7	FxaC_5g03830
												FxaC_5g08380	PsbS	FxaC_5g08380
												FxaC_5g28050	delta	FxaC_5g28050
												FxaC_5g31370	ALFP2	FxaC_5g31370
												FxaC_6g01040	AMI4G	FxaC_6g01040
												FxaC_6g01770	MDHG	FxaC_6g01770
												FxaC_6g11621	ALFP2	FxaC_6g11621
												FxaC_6g13820	delta	FxaC_6g13820
												FxaC_6g22190	QORH	FxaC_6g22190
												FxaC_6g24200	PsaE	FxaC_6g24200
												FxaC_6g24650	Psb28	FxaC_6g24650
												FxaC_6g31930	PsbS	FxaC_6g31930
												FxaC_7g08300	ALFP2	FxaC_7g08300
												FxaC_7g09750	delta	FxaC_7g09750
												FxaC_7g19380	PsaE	FxaC_7g19380
												FxaC_7g19960	Psb28	FxaC_7g19960
												FxaC_7g28730	CLH1	FxaC_7g28730
												FxaC_7g32490	CKX7	FxaC_7g32490
												FxaC_7g37220	MAOX	FxaC_7g37220
												FxaC_8g00610	CKX7	FxaC_8g00610
												FxaC_8g26781	delta	FxaC_8g26781
												FxaC_8g29140	ALFP2	FxaC_8g29140
												FxaC_8g39250	SGRL	FxaC_8g39250
												FxaC_9g03100	LOX21	FxaC_9g03100
												FxaC_9g03120	LOX21	FxaC_9g03120
												FxaC_9g06500	PsaG	FxaC_9g06500
												FxaC_9g24590	PsaO	FxaC_9g24590
												FxaC_9g31330	PsbQ	FxaC_9g31330
												FxaC_9g32310	Lhcb3	FxaC_9g32310
												FxaC_9g37770	Lhcb7	FxaC_9g37770
												FxaC_9g40281	PGKH	FxaC_9g40281
												FxaC_9g40600	G3PP1	FxaC_9g40600
												FxaC_9g44300	PsaK	FxaC_9g44300
												FxaC_9g48690	Lhcb1	FxaC_9g48690
												novel.3063	TIM	novel.3063

## Sheet: Sheet2
Data S1 Genes regulated by different light quality
Gene name	Protein name	relationship with Pn	CK1 vs N1	CK2 vs N2	L1 vs N1	L2 vs N2	R1 vs N1	R2 vs N2	B1 vs N1	B2 vs N2	RB1 vs N1	RB2 vs N2
FxaC_22g16160	PsbP	+				FxaC_22g16160
FxaC_23g61010	PsbP	+				FxaC_23g61010
FxaC_28g14490	PsbP	+	FxaC_28g14490	FxaC_28g14490		FxaC_28g14490		FxaC_28g14490		FxaC_28g14490		FxaC_28g14490
FxaC_9g31330	PsbQ	+	FxaC_9g31330	FxaC_9g31330	FxaC_9g31330	FxaC_9g31330		FxaC_9g31330		FxaC_9g31330		FxaC_9g31330
FxaC_12g27180	PsbQ	+	FxaC_12g27180	FxaC_12g27180		FxaC_12g27180
FxaC_13g07600	PsbQ	+	FxaC_13g07600	FxaC_13g07600		FxaC_13g07600		FxaC_13g07600		FxaC_13g07600		FxaC_13g07600
FxaC_9g38851	PsbR	+				FxaC_9g38851
FxaC_5g08380	PsbS	+	FxaC_5g08380	FxaC_5g08380		FxaC_5g08380		FxaC_5g08380		FxaC_5g08380		FxaC_5g08380
FxaC_6g31930	PsbS	+	FxaC_6g31930	FxaC_6g31930		FxaC_6g31930		FxaC_6g31930		FxaC_6g31930		FxaC_6g31930
FxaC_7g21941	PsbW	+				FxaC_7g21941
FxaC_13g20620	PsbY	+		FxaC_13g20620		FxaC_13g20620		FxaC_13g20620
FxaC_14g12840	PsbY	+	FxaC_14g12840	FxaC_14g12840		FxaC_14g12840		FxaC_14g12840		FxaC_14g12840		FxaC_14g12840
FxaC_15g13750	PsbY	+		FxaC_15g13750		FxaC_15g13750		FxaC_15g13750		FxaC_15g13750
FxaC_16g19360	PsbY	+		FxaC_16g19360		FxaC_16g19360		FxaC_16g19360		FxaC_16g19360		FxaC_16g19360
FxaC_16g19470	PsbY	+	FxaC_16g19470	FxaC_16g19470		FxaC_16g19470		FxaC_16g19470				FxaC_16g19470
FxaC_21g12070	Psb27	+		FxaC_21g12070		FxaC_21g12070		FxaC_21g12070		FxaC_21g12070
FxaC_23g54750	Psb27	+		FxaC_23g54750	FxaC_23g54750	FxaC_23g54750		FxaC_23g54750		FxaC_23g54750		FxaC_23g54750
FxaC_24g54120	Psb27	+		FxaC_24g54120	FxaC_24g54120	FxaC_24g54120		FxaC_24g54120		FxaC_24g54120		FxaC_24g54120
FxaC_6g24650	Psb28	+	FxaC_6g24650	FxaC_6g24650	FxaC_6g24650	FxaC_6g24650		FxaC_6g24650		FxaC_6g24650		FxaC_6g24650
FxaC_7g19960	Psb28	+	FxaC_7g19960	FxaC_7g19960		FxaC_7g19960		FxaC_7g19960		FxaC_7g19960	FxaC_7g19960	FxaC_7g19960
FxaC_13g32890	PsaD	+		FxaC_13g32890		FxaC_13g32890		FxaC_13g32890
FxaC_14g24300	PsaD	+		FxaC_14g24300		FxaC_14g24300		FxaC_14g24300
FxaC_15g22500	PsaD	+	FxaC_15g22500	FxaC_15g22500	FxaC_15g22500	FxaC_15g22500		FxaC_15g22500		FxaC_15g22500		FxaC_15g22500
FxaC_16g15050	PsaD	+		FxaC_16g15050		FxaC_16g15050		FxaC_16g15050
FxaC_5g16820	PsaE	+				FxaC_5g16820
FxaC_6g24200	PsaE	+		FxaC_6g24200		FxaC_6g24200		FxaC_6g24200
FxaC_7g19380	PsaE	+		FxaC_7g19380		FxaC_7g19380		FxaC_7g19380		FxaC_7g19380
FxaC_10g12581	PsaF	+		FxaC_10g12581		FxaC_10g12581		FxaC_10g12581
FxaC_12g38700	PsaF	+				FxaC_12g38700
FxaC_9g06500	PsaG	+		FxaC_9g06500		FxaC_9g06500		FxaC_9g06500
FxaC_10g47200	PsaG	+		FxaC_10g47200		FxaC_10g47200		FxaC_10g47200
FxaC_12g04790	PsaG	+		FxaC_12g04790		FxaC_12g04790		FxaC_12g04790
FxaC_23g07380	PsaH	+		FxaC_23g07380		FxaC_23g07380		FxaC_23g07380		FxaC_23g07380		FxaC_23g07380
FxaC_24g40400	PsaH	+		FxaC_24g40400		FxaC_24g40400		FxaC_24g40400		FxaC_24g40400
FxaC_9g44300	PsaK	+	FxaC_9g44300	FxaC_9g44300	FxaC_9g44300	FxaC_9g44300		FxaC_9g44300		FxaC_9g44300		FxaC_9g44300
FxaC_10g10720	PsaK	+				FxaC_10g10720
FxaC_11g07640	PsaK	+	FxaC_11g07640	FxaC_11g07640		FxaC_11g07640		FxaC_11g07640		FxaC_11g07640
FxaC_12g40510	PsaK	+		FxaC_12g40510		FxaC_12g40510
FxaC_22g71840	PsaL	+				FxaC_22g71840		FxaC_22g71840
FxaC_3g29411	PsaN	+				FxaC_3g29411		FxaC_3g29411
FxaC_9g24590	PsaO	+		FxaC_9g24590		FxaC_9g24590		FxaC_9g24590
FxaC_10g28920	PsaO	+		FxaC_10g28920		FxaC_10g28920
FxaC_11g25640	PsaO	+	FxaC_11g25640	FxaC_11g25640	FxaC_11g25640	FxaC_11g25640		FxaC_11g25640		FxaC_11g25640
FxaC_12g23830	PsaO	+		FxaC_12g23830		FxaC_12g23830		FxaC_12g23830
FxaC_22g10740	PetC	+				FxaC_22g10740
FxaC_24g53360	PetC	+				FxaC_24g53360				FxaC_24g53360		FxaC_24g53360
FxaC_14g24720	PetF	-								FxaC_14g24720
FxaC_17g41771	PetF	-				FxaC_17g41771		FxaC_17g41771
FxaC_18g14200	PetF	-				FxaC_18g14200
FxaC_1g12980	PetH	+		FxaC_1g12980		FxaC_1g12980		FxaC_1g12980		FxaC_1g12980		FxaC_1g12980
FxaC_2g17170	PetH	+				FxaC_2g17170				FxaC_2g17170
FxaC_3g12890	PetH	+				FxaC_3g12890
FxaC_4g28030	PetH	+		FxaC_4g28030		FxaC_4g28030		FxaC_4g28030		FxaC_4g28030		FxaC_4g28030
FxaC_11g08040	PetH	+	FxaC_11g08040	FxaC_11g08040
FxaC_5g28050	delta	+	FxaC_5g28050	FxaC_5g28050		FxaC_5g28050		FxaC_5g28050		FxaC_5g28050		FxaC_5g28050
FxaC_6g13820	delta	+	FxaC_6g13820	FxaC_6g13820		FxaC_6g13820		FxaC_6g13820		FxaC_6g13820		FxaC_6g13820
FxaC_7g09750	delta	+	FxaC_7g09750	FxaC_7g09750		FxaC_7g09750		FxaC_7g09750		FxaC_7g09750		FxaC_7g09750
FxaC_8g26781	delta	+		FxaC_8g26781		FxaC_8g26781
FxaC_27g08190	MDHP	+	FxaC_27g08190	FxaC_27g08190		FxaC_27g08190
FxaC_5g41590	MDHG	+				FxaC_5g41590
FxaC_6g01770	MDHG	+		FxaC_6g01770		FxaC_6g01770
FxaC_7g01340	MDHG	+				FxaC_7g01340
FxaC_8g37930	MDHG	+				FxaC_8g37930
FxaC_7g37220	MAOX	+		FxaC_7g37220
FxaC_18g08350	PCKA	+		FxaC_18g08350
FxaC_19g34970	PCKA	+		FxaC_19g34970
FxaC_15g13230	GGT2	+				FxaC_15g13230
FxaC_16g19810	GGT2	+		FxaC_16g19810		FxaC_16g19810		FxaC_16g19810		FxaC_16g19810		FxaC_16g19810
FxaC_13g35100	PPDK	+						FxaC_13g35100
FxaC_15g21000	PPDK	+				FxaC_15g21000						FxaC_15g21000
FxaC_16g16730	PPDK	+				FxaC_16g16730						FxaC_16g16730
FxaC_14g10200	RBS4	+	FxaC_14g10200	FxaC_14g10200	FxaC_14g10200
FxaC_22g31620	RBS	+	FxaC_22g31620	FxaC_22g31620	FxaC_22g31620	FxaC_22g31620		FxaC_22g31620		FxaC_22g31620		FxaC_22g31620
FxaC_23g13820	RBS	+	FxaC_23g13820	FxaC_23g13820	FxaC_23g13820	FxaC_23g13820		FxaC_23g13820		FxaC_23g13820		FxaC_23g13820
FxaC_24g33850	RBS	+	FxaC_24g33850	FxaC_24g33850	FxaC_24g33850	FxaC_24g33850		FxaC_24g33850		FxaC_24g33850		FxaC_24g33850
FxaC_9g40281	PGKH	+	FxaC_9g40281	FxaC_9g40281		FxaC_9g40281		FxaC_9g40281		FxaC_9g40281		FxaC_9g40281
FxaC_10g15920	PGKH	+	FxaC_10g15920	FxaC_10g15920		FxaC_10g15920		FxaC_10g15920		FxaC_10g15920		FxaC_10g15920
FxaC_11g14050	PGKH	+	FxaC_11g14050	FxaC_11g14050	FxaC_11g14050	FxaC_11g14050		FxaC_11g14050		FxaC_11g14050		FxaC_11g14050
FxaC_12g35301	PGKH	+	FxaC_12g35301	FxaC_12g35301	FxaC_12g35301	FxaC_12g35301		FxaC_12g35301		FxaC_12g35301		FxaC_12g35301
FxaC_22g50480	PGK	+		FxaC_22g50480		FxaC_22g50480
FxaC_23g25580	TRMB	+		FxaC_23g25580
FxaC_9g40600	G3PP1	+		FxaC_9g40600
FxaC_17g34651	G3PB	+	FxaC_17g34651	FxaC_17g34651		FxaC_17g34651		FxaC_17g34651		FxaC_17g34651		FxaC_17g34651
FxaC_18g17880	G3PB	+	FxaC_18g17880	FxaC_18g17880		FxaC_18g17880		FxaC_18g17880		FxaC_18g17880		FxaC_18g17880
FxaC_19g25600	G3PB	+	FxaC_19g25600	FxaC_19g25600		FxaC_19g25600		FxaC_19g25600		FxaC_19g25600		FxaC_19g25600
FxaC_20g29010	G3PB	+	FxaC_20g29010	FxaC_20g29010	FxaC_20g29010	FxaC_20g29010		FxaC_20g29010		FxaC_20g29010		FxaC_20g29010
FxaC_21g01340	G3PA2	+				FxaC_21g01340
FxaC_23g44030	G3PA2	+		FxaC_23g44030		FxaC_23g44030		FxaC_23g44030		FxaC_23g44030		FxaC_23g44030
FxaC_24g04811	G3PA2	+		FxaC_24g04811		FxaC_24g04811				FxaC_24g04811
FxaC_5g31370	ALFP2	+	FxaC_5g31370	FxaC_5g31370	FxaC_5g31370	FxaC_5g31370		FxaC_5g31370		FxaC_5g31370		FxaC_5g31370
FxaC_6g11621	ALFP2	+	FxaC_6g11621	FxaC_6g11621	FxaC_6g11621	FxaC_6g11621		FxaC_6g11621		FxaC_6g11621		FxaC_6g11621
FxaC_7g08300	ALFP2	+	FxaC_7g08300	FxaC_7g08300	FxaC_7g08300	FxaC_7g08300		FxaC_7g08300		FxaC_7g08300		FxaC_7g08300
FxaC_8g29140	ALFP2	+	FxaC_8g29140	FxaC_8g29140	FxaC_8g29140	FxaC_8g29140		FxaC_8g29140		FxaC_8g29140		FxaC_8g29140
FxaC_6g13080	F16P2	+				FxaC_6g13080				FxaC_6g13080		FxaC_6g13080
FxaC_6g16040	F16P2	+				FxaC_6g16040
FxaC_22g55410	F16P1	+		FxaC_22g55410		FxaC_22g55410
FxaC_26g36780	TPIS	+	FxaC_26g36780	FxaC_26g36780		FxaC_26g36780		FxaC_26g36780		FxaC_26g36780		FxaC_26g36780
novel.3063	TIM	+		novel.3063		novel.3063				novel.3063		novel.3063
FxaC_11g14500	S17P	-		FxaC_11g14500		FxaC_11g14500		FxaC_11g14500		FxaC_11g14500		FxaC_11g14500
FxaC_21g67250	RPI3	+		FxaC_21g67250		FxaC_21g67250		FxaC_21g67250				FxaC_21g67250
FxaC_22g66480	RPI3	+		FxaC_22g66480		FxaC_22g66480		FxaC_22g66480
FxaC_22g67840	RPI3	+		FxaC_22g67840		FxaC_22g67840
FxaC_23g40970	RPI3	+										FxaC_23g40970
FxaC_24g07720	RPI3	+										FxaC_24g07720
FxaC_17g31230	KPPR	+		FxaC_17g31230		FxaC_17g31230		FxaC_17g31230		FxaC_17g31230		FxaC_17g31230
FxaC_17g37290	KPPR	+		FxaC_17g37290		FxaC_17g37290		FxaC_17g37290		FxaC_17g37290		FxaC_17g37290
FxaC_18g20300	KPPR	+		FxaC_18g20300		FxaC_18g20300		FxaC_18g20300		FxaC_18g20300		FxaC_18g20300
FxaC_19g23220	KPPR	+		FxaC_19g23220		FxaC_19g23220				FxaC_19g23220		FxaC_19g23220
FxaC_20g25910	KPPR	+				FxaC_20g25910
FxaC_18g31240	RPE	+				FxaC_18g31240
FxaC_21g02450	RPE1	+	FxaC_21g02450	FxaC_21g02450	FxaC_21g02450	FxaC_21g02450
FxaC_25g37860	Lhca1	+	FxaC_25g37860	FxaC_25g37860	FxaC_25g37860	FxaC_25g37860	FxaC_25g37860	FxaC_25g37860				FxaC_25g37860
FxaC_26g17750	Lhca1	+	FxaC_26g17750	FxaC_26g17750	FxaC_26g17750	FxaC_26g17750	FxaC_26g17750	FxaC_26g17750
FxaC_27g35930	Lhca1	+	FxaC_27g35930	FxaC_27g35930	FxaC_27g35930	FxaC_27g35930	FxaC_27g35930	FxaC_27g35930		FxaC_27g35930		FxaC_27g35930
FxaC_28g16640	Lhca1	+	FxaC_28g16640	FxaC_28g16640		FxaC_28g16640		FxaC_28g16640
FxaC_13g21920	Lhca2	+	FxaC_13g21920	FxaC_13g21920	FxaC_13g21920	FxaC_13g21920		FxaC_13g21920
FxaC_14g14400	Lhca2	+	FxaC_14g14400	FxaC_14g14400	FxaC_14g14400	FxaC_14g14400	FxaC_14g14400	FxaC_14g14400	FxaC_14g14400	FxaC_14g14400	FxaC_14g14400	FxaC_14g14400
FxaC_15g15200	Lhca2	+	FxaC_15g15200	FxaC_15g15200	FxaC_15g15200	FxaC_15g15200		FxaC_15g15200		FxaC_15g15200		FxaC_15g15200
FxaC_16g18140	Lhca2	+	FxaC_16g18140	FxaC_16g18140	FxaC_16g18140	FxaC_16g18140	FxaC_16g18140	FxaC_16g18140		FxaC_16g18140		FxaC_16g18140
FxaC_2g14060	Lhca6	+	FxaC_2g14060	FxaC_2g14060		FxaC_2g14060				FxaC_2g14060
FxaC_4g31350	Lhca6	+				FxaC_4g31350
FxaC_21g17250	Lhca3	+	FxaC_21g17250	FxaC_21g17250	FxaC_21g17250	FxaC_21g17250		FxaC_21g17250
FxaC_22g15120	Lhca3	+	FxaC_22g15120	FxaC_22g15120	FxaC_22g15120	FxaC_22g15120		FxaC_22g15120
FxaC_23g59860	Lhca3	+	FxaC_23g59860	FxaC_23g59860		FxaC_23g59860
FxaC_24g48890	Lhca3	+	FxaC_24g48890	FxaC_24g48890	FxaC_24g48890	FxaC_24g48890		FxaC_24g48890
FxaC_10g00840	Lhca4	+	FxaC_10g00840	FxaC_10g00840		FxaC_10g00840	FxaC_10g00840	FxaC_10g00840	FxaC_10g00840
FxaC_10g00860	Lhca4	+	FxaC_10g00860	FxaC_10g00860	FxaC_10g00860	FxaC_10g00860	FxaC_10g00860	FxaC_10g00860		FxaC_10g00860		FxaC_10g00860
FxaC_11g03610	Lhca4	+		FxaC_11g03610		FxaC_11g03610	FxaC_11g03610	FxaC_11g03610	FxaC_11g03610
FxaC_9g10810	Lhcb1	+					FxaC_9g10810	FxaC_9g10810
FxaC_9g48690	Lhcb1	+	FxaC_9g48690	FxaC_9g48690		FxaC_9g48690
FxaC_11g39290	Lhcb1	+				FxaC_11g39290	FxaC_11g39290	FxaC_11g39290		FxaC_11g39290	FxaC_11g39290	FxaC_11g39290
FxaC_12g44000	Lhcb1	+	FxaC_12g44000	FxaC_12g44000	FxaC_12g44000	FxaC_12g44000	FxaC_12g44000	FxaC_12g44000	FxaC_12g44000
FxaC_17g19580	Lhcb1	+	FxaC_17g19580	FxaC_17g19580	FxaC_17g19580	FxaC_17g19580	FxaC_17g19580	FxaC_17g19580
FxaC_18g30990	Lhcb1	+	FxaC_18g30990	FxaC_18g30990	FxaC_18g30990	FxaC_18g30990		FxaC_18g30990
FxaC_19g12860	Lhcb1	+	FxaC_19g12860	FxaC_19g12860	FxaC_19g12860	FxaC_19g12860		FxaC_19g12860
FxaC_20g15470	Lhcb1	+	FxaC_20g15470	FxaC_20g15470	FxaC_20g15470	FxaC_20g15470		FxaC_20g15470
FxaC_21g19510	Lhcb1	+				FxaC_21g19510
FxaC_22g16710	Lhcb1	+				FxaC_22g16710
FxaC_23g61590	Lhcb1	+	FxaC_23g61590	FxaC_23g61590	FxaC_23g61590	FxaC_23g61590	FxaC_23g61590	FxaC_23g61590	FxaC_23g61590	FxaC_23g61590	FxaC_23g61590	FxaC_23g61590
FxaC_23g61600	Lhcb1	+			FxaC_23g61600	FxaC_23g61600		FxaC_23g61600
FxaC_24g47190	Lhcb1	+	FxaC_24g47190		FxaC_24g47190	FxaC_24g47190	FxaC_24g47190
FxaC_24g47220	Lhcb1	+				FxaC_24g47220		FxaC_24g47220
FxaC_21g16130	Lhcb2	+				FxaC_21g16130
FxaC_22g13890	Lhcb2	+		FxaC_22g13890		FxaC_22g13890
FxaC_22g14090	Lhcb2	+				FxaC_22g14090		FxaC_22g14090
FxaC_24g49800	Lhcb2	+	FxaC_24g49800	FxaC_24g49800	FxaC_24g49800	FxaC_24g49800	FxaC_24g49800	FxaC_24g49800				FxaC_24g49800
FxaC_9g32310	Lhcb3	+	FxaC_9g32310	FxaC_9g32310	FxaC_9g32310	FxaC_9g32310	FxaC_9g32310	FxaC_9g32310	FxaC_9g32310	FxaC_9g32310	FxaC_9g32310	FxaC_9g32310
FxaC_10g22780	Lhcb3	+	FxaC_10g22780	FxaC_10g22780	FxaC_10g22780	FxaC_10g22780	FxaC_10g22780	FxaC_10g22780	FxaC_10g22780	FxaC_10g22780	FxaC_10g22780	FxaC_10g22780
FxaC_11g20420	Lhcb3	+	FxaC_11g20420	FxaC_11g20420	FxaC_11g20420	FxaC_11g20420	FxaC_11g20420	FxaC_11g20420	FxaC_11g20420	FxaC_11g20420	FxaC_11g20420	FxaC_11g20420
FxaC_21g55390	Lhcb4	+	FxaC_21g55390	FxaC_21g55390	FxaC_21g55390	FxaC_21g55390		FxaC_21g55390
FxaC_21g56590	Lhcb4	+	FxaC_21g56590	FxaC_21g56590	FxaC_21g56590	FxaC_21g56590		FxaC_21g56590
FxaC_22g56330	Lhcb4	+	FxaC_22g56330	FxaC_22g56330		FxaC_22g56330		FxaC_22g56330
FxaC_23g31370	Lhcb4	+		FxaC_23g31370		FxaC_23g31370		FxaC_23g31370
FxaC_24g16020	Lhcb4	+	FxaC_24g16020	FxaC_24g16020	FxaC_24g16020	FxaC_24g16020		FxaC_24g16020
FxaC_25g43770	Lhcb4	+	FxaC_25g43770	FxaC_25g43770		FxaC_25g43770
FxaC_26g13440	Lhcb4	+	FxaC_26g13440	FxaC_26g13440		FxaC_26g13440				FxaC_26g13440
FxaC_28g10070	Lhcb4	+	FxaC_28g10070	FxaC_28g10070		FxaC_28g10070	FxaC_28g10070	FxaC_28g10070	FxaC_28g10070	FxaC_28g10070		FxaC_28g10070
FxaC_10g18260	Lhcb5	+	FxaC_10g18260	FxaC_10g18260	FxaC_10g18260	FxaC_10g18260	FxaC_10g18260	FxaC_10g18260		FxaC_10g18260		FxaC_10g18260
FxaC_11g16030	Lhcb5	+		FxaC_11g16030	FxaC_11g16030	FxaC_11g16030		FxaC_11g16030		FxaC_11g16030		FxaC_11g16030
FxaC_12g33330	Lhcb5	+	FxaC_12g33330	FxaC_12g33330	FxaC_12g33330	FxaC_12g33330		FxaC_12g33330		FxaC_12g33330		FxaC_12g33330
FxaC_17g45110	Lhcb5	+	FxaC_17g45110	FxaC_17g45110	FxaC_17g45110	FxaC_17g45110	FxaC_17g45110	FxaC_17g45110
FxaC_18g12310	Lhcb6	+	FxaC_18g12310	FxaC_18g12310	FxaC_18g12310	FxaC_18g12310	FxaC_18g12310
FxaC_19g26400	Lhcb6	+										FxaC_19g26400
FxaC_19g32180	Lhcb6	+	FxaC_19g32180	FxaC_19g32180	FxaC_19g32180	FxaC_19g32180	FxaC_19g32180	FxaC_19g32180
FxaC_20g35010	Lhcb6	+	FxaC_20g35010	FxaC_20g35010	FxaC_20g35010	FxaC_20g35010	FxaC_20g35010	FxaC_20g35010
FxaC_9g37770	Lhcb7	+	FxaC_9g37770	FxaC_9g37770	FxaC_9g37770	FxaC_9g37770		FxaC_9g37770		FxaC_9g37770		FxaC_9g37770
FxaC_19g34950	HEM11	+	FxaC_19g34950	FxaC_19g34950	FxaC_19g34950	FxaC_19g34950	FxaC_19g34950
FxaC_18g08330	HEM11	+	FxaC_18g08330	FxaC_18g08330	FxaC_18g08330	FxaC_18g08330	FxaC_18g08330	FxaC_18g08330
FxaC_17g49040	HEM11	+	FxaC_17g49040	FxaC_17g49040	FxaC_17g49040	FxaC_17g49040	FxaC_17g49040	FxaC_17g49040	FxaC_17g49040		FxaC_17g49040	FxaC_17g49040
FxaC_24g05890	HEMH2	+	FxaC_24g05890	FxaC_24g05890		FxaC_24g05890
FxaC_21g70470	HEMH2	+	FxaC_21g70470	FxaC_21g70470		FxaC_21g70470
FxaC_5g02610	HEMH	-			FxaC_5g02610
FxaC_21g37830	CHLH	+	FxaC_21g37830	FxaC_21g37830	FxaC_21g37830	FxaC_21g37830	FxaC_21g37830	FxaC_21g37830		FxaC_21g37830		FxaC_21g37830
FxaC_22g34530	CHLH	+	FxaC_22g34530	FxaC_22g34530	FxaC_22g34530	FxaC_22g34530	FxaC_22g34530	FxaC_22g34530		FxaC_22g34530		FxaC_22g34530
FxaC_3g36960	CRD1	+	FxaC_3g36960	FxaC_3g36960	FxaC_3g36960	FxaC_3g36960
FxaC_1g39340	CRD1	+		FxaC_1g39340		FxaC_1g39340
FxaC_4g03510	CRD1	+				FxaC_4g03510
FxaC_2g41500	CRD1	+				FxaC_2g41500
FxaC_15g20160	DCVR	+	FxaC_15g20160	FxaC_15g20160		FxaC_15g20160
FxaC_13g35890	DCVR	+		FxaC_13g35890		FxaC_13g35890				FxaC_13g35890
FxaC_16g17340	DCVR	+		FxaC_16g17340		FxaC_16g17340				FxaC_16g17340
FxaC_10g19120	PORA	+			FxaC_10g19120	FxaC_10g19120	FxaC_10g19120
FxaC_12g28810	PORA	+				FxaC_12g28810
FxaC_11g19790	PORA	+				FxaC_11g19790
FxaC_9g32850	PORA	+				FxaC_9g32850
FxaC_23g39260	CHLG	+		FxaC_23g39260		FxaC_23g39260
FxaC_8g39250	SGRL	+	FxaC_8g39250	FxaC_8g39250		FxaC_8g39250				FxaC_8g39250
FxaC_5g43090	SGRL	+								FxaC_5g43090
FxaC_6g00200	SGRL	+				FxaC_6g00200
FxaC_7g28730	CLH1	+		FxaC_7g28730				FxaC_7g28730
FxaC_6g36130	CLH1	+								FxaC_6g36130
FxaC_18g30890	CHLP	+	FxaC_18g30890	FxaC_18g30890		FxaC_18g30890	FxaC_18g30890	FxaC_18g30890
FxaC_20g15590	CHLP	+	FxaC_20g15590	FxaC_20g15590	FxaC_20g15590	FxaC_20g15590	FxaC_20g15590	FxaC_20g15590		FxaC_20g15590		FxaC_20g15590
FxaC_17g19680	CHLP	+				FxaC_17g19680
FxaC_19g12900	CHLP	+		FxaC_19g12900		FxaC_19g12900
FxaC_13g03380	CCD4	+	FxaC_13g03380	FxaC_13g03380	FxaC_13g03380	FxaC_13g03380		FxaC_13g03380		FxaC_13g03380
FxaC_26g00330	BCH2	+	FxaC_26g00330	FxaC_26g00330
FxaC_27g50090	BCH2	+	FxaC_27g50090
FxaC_21g70620	VDE	+				FxaC_21g70620						FxaC_21g70620
FxaC_24g15100	PYL4	-	FxaC_24g15100
FxaC_26g12580	PYL4	-	FxaC_26g12580	FxaC_26g12580	FxaC_26g12580
FxaC_23g18180	PYL5	+	FxaC_23g18180	FxaC_23g18180	FxaC_23g18180	FxaC_23g18180				FxaC_23g18180
FxaC_11g05300	PYL11	-	FxaC_11g05300	FxaC_11g05300
FxaC_6g37230	P2C16	+	FxaC_6g37230
FxaC_21g26060	P2C16	+		FxaC_21g26060
FxaC_24g42790	P2C16	+		FxaC_24g42790
FxaC_25g54380	P2C37	+	FxaC_25g54380
FxaC_28g11430	P2C37	+	FxaC_28g11430
FxaC_28g12840	P2C37	+	FxaC_28g12840
FxaC_25g53800	P2C51	+	FxaC_25g53800
FxaC_27g51320	P2C51	+	FxaC_27g51320
FxaC_28g02380	P2C51	+	FxaC_28g02380
FxaC_2g29080	SAPK1	+	FxaC_2g29080	FxaC_2g29080		FxaC_2g29080
FxaC_19g37920	SAPK2	-	FxaC_19g37920			FxaC_19g37920
FxaC_20g38760	SAPK2	-	FxaC_20g38760	FxaC_20g38760	FxaC_20g38760	FxaC_20g38760
FxaC_20g06100	AL2B4	+		FxaC_20g06100
FxaC_14g03030	AL2B7	-	FxaC_14g03030	FxaC_14g03030		FxaC_14g03030
FxaC_16g29240	AL2B7	-	FxaC_16g29240	FxaC_16g29240		FxaC_16g29240
FxaC_1g30720	AL3I1	+		FxaC_1g30720		FxaC_1g30720
FxaC_2g34700	AL3I1	+		FxaC_2g34700		FxaC_2g34700
FxaC_4g13330	AL3I1	+	FxaC_4g13330	FxaC_4g13330		FxaC_4g13330
FxaC_4g27280	AL3F1	+	FxaC_4g27280		FxaC_4g27280
FxaC_6g01040	AMI4G	+	FxaC_6g01040	FxaC_6g01040		FxaC_6g01040
FxaC_5g13770	AX22D	-	FxaC_5g13770		FxaC_5g13770
FxaC_21g67590	IAA4	-		FxaC_21g67590
FxaC_22g66750	IAA4	-		FxaC_22g66750
FxaC_21g30210	IAA17	-				FxaC_21g30210
FxaC_24g39290	IAA17	-	FxaC_24g39290
FxaC_3g03010	IAA20	-		FxaC_3g03010						FxaC_3g03010
FxaC_21g12160	GH310	+	FxaC_21g12160	FxaC_21g12160	FxaC_21g12160	FxaC_21g12160	FxaC_21g12160	FxaC_21g12160	FxaC_21g12160	FxaC_21g12160	FxaC_21g12160	FxaC_21g12160
FxaC_9g03100	LOX21	+	FxaC_9g03100	FxaC_9g03100	FxaC_9g03100	FxaC_9g03100						FxaC_9g03100
FxaC_9g03120	LOX21	+		FxaC_9g03120		FxaC_9g03120
FxaC_10g48990	LOX21	+				FxaC_10g48990
FxaC_23g56970	HPL1	+	FxaC_23g56970	FxaC_23g56970	FxaC_23g56970	FxaC_23g56970
FxaC_24g51410	HPL1	+	FxaC_24g51410	FxaC_24g51410	FxaC_24g51410	FxaC_24g51410
FxaC_6g22190	QORH	+		FxaC_6g22190						FxaC_6g22190		FxaC_6g22190
FxaC_13g11071	AOC	+	FxaC_13g11071
FxaC_20g35340	AOC	+		FxaC_20g35340
FxaC_1g25100	ACOX2	-		FxaC_1g25100	FxaC_1g25100	FxaC_1g25100
FxaC_2g28620	ACOX2	-		FxaC_2g28620
FxaC_1g25610	PAT	+		FxaC_1g25610
FxaC_2g29950	PAT	+		FxaC_2g29950
FxaC_3g25130	PAT	+		FxaC_3g25130
FxaC_11g18400	TAT2	+	FxaC_11g18400	FxaC_11g18400		FxaC_11g18400
FxaC_21g49400	PAL1	+		FxaC_21g49400			FxaC_21g49400
FxaC_24g21130	PAL1	+		FxaC_24g21130			FxaC_24g21130			FxaC_24g21130
FxaC_24g47650	NPR1	+			FxaC_24g47650	FxaC_24g47650
FxaC_4g15530	TGA4	-		FxaC_4g15530
FxaC_3g25760	TGA4	-		FxaC_3g25760
FxaC_5g03830	CKX7	-	FxaC_5g03830	FxaC_5g03830		FxaC_5g03830
FxaC_7g32490	CKX7	-		FxaC_7g32490
FxaC_8g00610	CKX7	-	FxaC_8g00610	FxaC_8g00610		FxaC_8g00610
FxaC_7g37150	PHP5	-						FxaC_7g37150		FxaC_7g37150		FxaC_7g37150
FxaC_8g10860	PHP5	-						FxaC_8g10860		FxaC_8g10860		FxaC_8g10860
FxaC_8g04650	ORR23	+				FxaC_8g04650
FxaC_13g02680	ARR4	-		FxaC_13g02680
FxaC_14g02410	ARR4	-		FxaC_14g02410
FxaC_16g29880	ARR4	-		FxaC_16g29880

## Sheet: Sheet1
					ck1 vs N1							ck2 vs N2												L1 vs N1				L2 vs N2								R1 vs N1						R2 vs N2					B1 vs N1
FxaC_22g16160	PsbP	+		FxaC_22g16160	FxaC_17g45110				PsbP		FxaC_22g16160	FxaC_23g13820			+	PsbP		Psb27	P2C37				FxaC_22g16160	FxaC_27g38680			FxaC_22g16160	FxaC_23g13820	FxaC_22g16160						FxaC_22g16160	FxaC_27g01351		PsbP	+		FxaC_22g16160	FxaC_16g18140				FxaC_22g16160	FxaC_16g01290
FxaC_23g61010	PsbP	+		FxaC_23g61010	FxaC_9g32310				PsbQ		FxaC_23g61010	FxaC_22g31620			+	PsbQ		PsaE	P2C51				FxaC_23g61010	FxaC_17g45110			FxaC_23g61010	FxaC_22g31620	FxaC_23g61010						FxaC_23g61010	FxaC_11g39290		PsbP	+		FxaC_23g61010	FxaC_10g18260				FxaC_23g61010	FxaC_21g61700
FxaC_28g14490	PsbP	+		FxaC_28g14490	FxaC_20g35010	FxaC_28g14490	PsbP	+	PsbS		FxaC_28g14490	FxaC_26g14860	FxaC_28g14490	PsbP	+	PsbS		PsaF	AL3F1				FxaC_28g14490	FxaC_9g32310			FxaC_28g14490	FxaC_26g14860	FxaC_28g14490						FxaC_28g14490	FxaC_26g41630		PsbP	+		FxaC_28g14490	FxaC_17g34651	FxaC_28g14490			FxaC_28g14490	FxaC_10g40720
FxaC_9g31330	PsbQ	+		FxaC_9g31330	FxaC_10g22780	FxaC_9g31330	PsbQ	+	PsbY		FxaC_9g31330	FxaC_24g33850	FxaC_9g31330	PsbQ	+	PsbY		PsaG	AX22D				FxaC_9g31330	FxaC_20g35010	FxaC_9g31330		FxaC_9g31330	FxaC_24g33850	FxaC_9g31330						FxaC_9g31330	FxaC_10g22780		PsbQ	+		FxaC_9g31330	FxaC_9g20260	FxaC_9g31330			FxaC_9g31330	FxaC_9g32310
FxaC_12g27180	PsbQ	+		FxaC_12g27180	FxaC_11g20420	FxaC_12g27180	PsbQ	+	Psb28		FxaC_12g27180	FxaC_27g38680	FxaC_12g27180	PsbQ	+	Psb27		MDHG	IAA17				FxaC_12g27180	FxaC_10g22780			FxaC_12g27180	FxaC_4g22520	FxaC_12g27180						FxaC_12g27180	FxaC_10g04090		PsbQ	+		FxaC_12g27180	FxaC_7g27550				FxaC_12g27180	FxaC_11g20420
FxaC_13g07600	PsbQ	+		FxaC_13g07600	FxaC_1g11410	FxaC_13g07600	PsbQ	+	PsaD		FxaC_13g07600	FxaC_6g37650	FxaC_13g07600	PsbQ	+	Psb28		MAOX					FxaC_13g07600	FxaC_11g20420			FxaC_13g07600	FxaC_25g41470	FxaC_13g07600						FxaC_13g07600	FxaC_27g01350		PsbQ	+		FxaC_13g07600	FxaC_24g01380	FxaC_13g07600			FxaC_13g07600	FxaC_13g47880
FxaC_9g38851	PsbR	+		FxaC_9g38851	FxaC_17g19580				PsaK		FxaC_9g38851	FxaC_7g33470			+	PsaD		PCKA					FxaC_9g38851	FxaC_8g15750			FxaC_9g38851	FxaC_9g37770	FxaC_9g38851						FxaC_9g38851	FxaC_9g32310		PsbR	+		FxaC_9g38851	FxaC_7g33470				FxaC_9g38851	FxaC_12g10180
FxaC_5g08380	PsbS	+		FxaC_5g08380	FxaC_19g32180	FxaC_5g08380	PsbS	+	PsaO		FxaC_5g08380	FxaC_16g18140	FxaC_5g08380	PsbS	+	PsaE		GGT2					FxaC_5g08380	FxaC_17g19580			FxaC_5g08380	FxaC_23g31370	FxaC_5g08380						FxaC_5g08380	FxaC_11g20420		PsbS	+		FxaC_5g08380	FxaC_2g28890	FxaC_5g08380			FxaC_5g08380	FxaC_10g22780
FxaC_6g31930	PsbS	+		FxaC_6g31930	FxaC_18g16130	FxaC_6g31930	PsbS	+	PetH		FxaC_6g31930	FxaC_9g32310	FxaC_6g31930	PsbS	+	PsaF		PGK					FxaC_6g31930	FxaC_19g32180			FxaC_6g31930	FxaC_10g00860	FxaC_6g31930						FxaC_6g31930	FxaC_28g37450		PsbS	+		FxaC_6g31930	FxaC_12g33330	FxaC_6g31930			FxaC_6g31930	FxaC_14g14400
FxaC_7g21941	PsbW	+		FxaC_7g21941	FxaC_4g29500				delta		FxaC_7g21941	FxaC_8g14290			+	PsaG		TRMB					FxaC_7g21941	FxaC_26g03510			FxaC_7g21941	FxaC_22g15120	FxaC_7g21941						FxaC_7g21941	FxaC_23g61590		PsbW	+		FxaC_7g21941	FxaC_11g39290				FxaC_7g21941	FxaC_9g10811
FxaC_13g20620	PsbY	+		FxaC_13g20620	FxaC_5g03380				MDHP		FxaC_13g20620	FxaC_21g05210	FxaC_13g20620	PsbY	+	PsaH		G3PP1					FxaC_13g20620	FxaC_12g41100			FxaC_13g20620	FxaC_9g48690	FxaC_13g20620						FxaC_13g20620	FxaC_25g45800		PsbY	+		FxaC_13g20620	FxaC_9g37770	FxaC_13g20620			FxaC_13g20620	FxaC_26g11801
FxaC_14g12840	PsbY	+		FxaC_14g12840	FxaC_26g11310	FxaC_14g12840	PsbY	+	RBS4		FxaC_14g12840	FxaC_14g14400	FxaC_14g12840	PsbY	+	PsaK		G3PA2					FxaC_14g12840	FxaC_9g45240			FxaC_14g12840	FxaC_27g38680	FxaC_14g12840						FxaC_14g12840	FxaC_8g06300		PsbY	+		FxaC_14g12840	FxaC_9g32310	FxaC_14g12840			FxaC_14g12840	FxaC_23g61590
FxaC_15g13750	PsbY	+		FxaC_15g13750	FxaC_17g18720				RBS		FxaC_15g13750	FxaC_6g33540	FxaC_15g13750	PsbY	+	PsaO		F16P1					FxaC_15g13750	FxaC_10g00860			FxaC_15g13750	FxaC_28g11630	FxaC_15g13750						FxaC_15g13750	FxaC_23g06100		PsbY	+		FxaC_15g13750	FxaC_8g14290	FxaC_15g13750			FxaC_15g13750	FxaC_25g43570
FxaC_16g19360	PsbY	+		FxaC_16g19360	FxaC_14g14400				PGKH		FxaC_16g19360	FxaC_7g27550	FxaC_16g19360	PsbY	+	PetH		TIM					FxaC_16g19360	FxaC_5g06240			FxaC_16g19360	FxaC_6g37650	FxaC_16g19360						FxaC_16g19360	FxaC_21g67460		PsbY	+		FxaC_16g19360	FxaC_20g29010	FxaC_16g19360			FxaC_16g19360	novel.2292
FxaC_16g19470	PsbY	+		FxaC_16g19470	FxaC_18g32140	FxaC_16g19470	PsbY	+	G3PB		FxaC_16g19470	FxaC_16g01290	FxaC_16g19470	PsbY	+	delta		S17P					FxaC_16g19470	FxaC_14g14400			FxaC_16g19470	FxaC_15g15200	FxaC_16g19470						FxaC_16g19470	FxaC_27g04260		PsbY	+		FxaC_16g19470	FxaC_6g37650	FxaC_16g19470			FxaC_16g19470	FxaC_26g41630
FxaC_21g12070	Psb27	+		FxaC_21g12070	FxaC_17g41350				ALFP2		FxaC_21g12070	FxaC_17g34651	FxaC_21g12070	Psb27	+	MDHP		RPI3					FxaC_21g12070	FxaC_18g16130			FxaC_21g12070	FxaC_24g48890	FxaC_21g12070						FxaC_21g12070	FxaC_12g47560		Psb27	+		FxaC_21g12070	FxaC_22g34530	FxaC_21g12070			FxaC_21g12070	FxaC_5g09050
FxaC_23g54750	Psb27	+		FxaC_23g54750	FxaC_16g01290				TPIS		FxaC_23g54750	FxaC_24g10740	FxaC_23g54750	Psb27	+	MDHG		KPPR					FxaC_23g54750	FxaC_6g33540	FxaC_23g54750		FxaC_23g54750	FxaC_7g33470	FxaC_23g54750						FxaC_23g54750	FxaC_3g12980		Psb27	+		FxaC_23g54750	FxaC_23g44030	FxaC_23g54750			FxaC_23g54750	FxaC_19g12490
FxaC_24g54120	Psb27	+		FxaC_24g54120	FxaC_27g38680				RPE1		FxaC_24g54120	FxaC_10g22780	FxaC_24g54120	Psb27	+	MAOX		CHLG					FxaC_24g54120	FxaC_20g06590	FxaC_24g54120		FxaC_24g54120	FxaC_16g18140	FxaC_24g54120						FxaC_24g54120	FxaC_20g14691		Psb27	+		FxaC_24g54120	FxaC_14g14400	FxaC_24g54120			FxaC_24g54120	FxaC_23g35760
FxaC_6g24650	Psb28	+		FxaC_6g24650	FxaC_8g13850	FxaC_6g24650	Psb28	+	Lhca1		FxaC_6g24650	FxaC_10g09980	FxaC_6g24650	Psb28	+	PCKA		CLH1					FxaC_6g24650	FxaC_28g11630	FxaC_6g24650		FxaC_6g24650	FxaC_17g45110	FxaC_6g24650						FxaC_6g24650	FxaC_24g13790		Psb28	+		FxaC_6g24650	FxaC_8g03270	FxaC_6g24650			FxaC_6g24650	FxaC_8g09250
FxaC_7g19960	Psb28	+		FxaC_7g19960	FxaC_5g34130	FxaC_7g19960	Psb28	+	Lhca2		FxaC_7g19960	FxaC_22g04140	FxaC_7g19960	Psb28	+	GGT2		AL2B4					FxaC_7g19960	FxaC_12g28180			FxaC_7g19960	FxaC_25g37860	FxaC_7g19960						FxaC_7g19960	FxaC_14g14400		Psb28	+		FxaC_7g19960	FxaC_1g25440	FxaC_7g19960			FxaC_7g19960	FxaC_16g21760
FxaC_13g32890	PsaD	+		FxaC_13g32890	FxaC_8g37940				Lhca6		FxaC_13g32890	FxaC_24g01380	FxaC_13g32890	PsaD	+	RBS4		IAA4					FxaC_13g32890	FxaC_1g11410			FxaC_13g32890	FxaC_9g32310	FxaC_13g32890						FxaC_13g32890	FxaC_23g25910		PsaD	+		FxaC_13g32890	FxaC_22g04140	FxaC_13g32890			FxaC_13g32890	FxaC_10g40710
FxaC_14g24300	PsaD	+		FxaC_14g24300	FxaC_1g04840				Lhca3		FxaC_14g24300	FxaC_14g23510	FxaC_14g24300	PsaD	+	RBS		IAA20					FxaC_14g24300	FxaC_17g27410			FxaC_14g24300	FxaC_8g14290	FxaC_14g24300						FxaC_14g24300	FxaC_5g41990		PsaD	+		FxaC_14g24300	FxaC_18g17880	FxaC_14g24300			FxaC_14g24300	FxaC_19g10070
FxaC_15g22500	PsaD	+		FxaC_15g22500	FxaC_12g33070	FxaC_15g22500	PsaD	+	Lhca4		FxaC_15g22500	FxaC_3g03160	FxaC_15g22500	PsaD	+	PGKH		QORH					FxaC_15g22500	FxaC_4g22520	FxaC_15g22500		FxaC_15g22500	FxaC_26g17750	FxaC_15g22500						FxaC_15g22500	FxaC_20g38030		PsaD	+		FxaC_15g22500	FxaC_5g08380	FxaC_15g22500			FxaC_15g22500	FxaC_14g36620
FxaC_16g15050	PsaD	+		FxaC_16g15050	FxaC_2g28890				Lhcb1		FxaC_16g15050	FxaC_24g30210	FxaC_16g15050	PsaD	+	PGK		ACOX2					FxaC_16g15050	FxaC_25g41470			FxaC_16g15050	FxaC_11g16030	FxaC_16g15050						FxaC_16g15050	FxaC_17g49040		PsaD	+		FxaC_16g15050	FxaC_10g22780	FxaC_16g15050			FxaC_16g15050	FxaC_22g56290
FxaC_5g16820	PsaE	+		FxaC_5g16820	FxaC_25g45740				Lhcb2		FxaC_5g16820	FxaC_22g34530			+	TRMB		PAT					FxaC_5g16820	FxaC_9g48700			FxaC_5g16820	FxaC_12g33330	FxaC_5g16820						FxaC_5g16820	FxaC_3g23350		PsaE	+		FxaC_5g16820	FxaC_6g31930				FxaC_5g16820	FxaC_17g32710
FxaC_6g24200	PsaE	+		FxaC_6g24200	FxaC_10g00860				Lhcb3		FxaC_6g24200	FxaC_12g41240	FxaC_6g24200	PsaE	+	G3PP1		PAL1					FxaC_6g24200	FxaC_5g34130			FxaC_6g24200	FxaC_22g56330	FxaC_6g24200						FxaC_6g24200	FxaC_10g00860		PsaE	+		FxaC_6g24200	FxaC_23g61590	FxaC_6g24200			FxaC_6g24200	FxaC_18g40590
FxaC_7g19380	PsaE	+		FxaC_7g19380	FxaC_6g07450				Lhcb4		FxaC_7g19380	FxaC_12g10170	FxaC_7g19380	PsaE	+	G3PB		TGA4					FxaC_7g19380	FxaC_20g38760			FxaC_7g19380	FxaC_21g05210	FxaC_7g19380						FxaC_7g19380	FxaC_21g27910		PsaE	+		FxaC_7g19380	FxaC_24g30210	FxaC_7g19380			FxaC_7g19380	FxaC_24g52540
FxaC_10g12581	PsaF	+		FxaC_10g12581	FxaC_12g33870				Lhcb5		FxaC_10g12581	FxaC_11g16500	FxaC_10g12581	PsaF	+	G3PA2		ARR4					FxaC_10g12581	FxaC_11g16500			FxaC_10g12581	FxaC_14g14400	FxaC_10g12581						FxaC_10g12581	FxaC_2g27650		PsaF	+		FxaC_10g12581	FxaC_3g17700	FxaC_10g12581			FxaC_10g12581	FxaC_17g27220
FxaC_12g38700	PsaF	+		FxaC_12g38700	FxaC_26g11801				Lhcb6		FxaC_12g38700	FxaC_16g27260			+	ALFP2							FxaC_12g38700	FxaC_14g23510			FxaC_12g38700	FxaC_24g16020	FxaC_12g38700						FxaC_12g38700	FxaC_6g01170		PsaF	+		FxaC_12g38700	FxaC_15g15200				FxaC_12g38700	FxaC_18g11030
FxaC_9g06500	PsaG	+		FxaC_9g06500	FxaC_16g31430				Lhcb7		FxaC_9g06500	FxaC_3g25020	FxaC_9g06500	PsaG	+	F16P1							FxaC_9g06500	FxaC_26g14860			FxaC_9g06500	FxaC_20g35010	FxaC_9g06500						FxaC_9g06500	FxaC_27g52970		PsaG	+		FxaC_9g06500	FxaC_24g33850	FxaC_9g06500			FxaC_9g06500	FxaC_6g20740
FxaC_10g47200	PsaG	+		FxaC_10g47200	FxaC_3g03160				HEM11		FxaC_10g47200	FxaC_26g15580	FxaC_10g47200	PsaG	+	TPIS							FxaC_10g47200	FxaC_9g50160			FxaC_10g47200	FxaC_17g34651	FxaC_10g47200						FxaC_10g47200	FxaC_28g35210		PsaG	+		FxaC_10g47200	FxaC_3g25020	FxaC_10g47200			FxaC_10g47200	FxaC_25g45740
FxaC_12g04790	PsaG	+		FxaC_12g04790	FxaC_20g37430				HEMH2		FxaC_12g04790	FxaC_17g18720	FxaC_12g04790	PsaG	+	TIM							FxaC_12g04790	FxaC_15g01620			FxaC_12g04790	FxaC_20g15470	FxaC_12g04790						FxaC_12g04790	FxaC_9g10810		PsaG	+		FxaC_12g04790	FxaC_24g05470	FxaC_12g04790			FxaC_12g04790	FxaC_6g07450
FxaC_23g07380	PsaH	+		FxaC_23g07380	FxaC_18g31780				CHLH		FxaC_23g07380	FxaC_20g08630	FxaC_23g07380	PsaH	+	S17P							FxaC_23g07380	FxaC_24g47190			FxaC_23g07380	FxaC_10g22780	FxaC_23g07380						FxaC_23g07380	FxaC_6g05470		PsaH	+		FxaC_23g07380	FxaC_27g35930	FxaC_23g07380			FxaC_23g07380	FxaC_9g26980
FxaC_24g40400	PsaH	+		FxaC_24g40400	FxaC_26g12320				CRD1		FxaC_24g40400	FxaC_25g45800	FxaC_24g40400	PsaH	+	RPI3							FxaC_24g40400	FxaC_14g10200			FxaC_24g40400	FxaC_22g04140	FxaC_24g40400						FxaC_24g40400	FxaC_1g13100		PsaH	+		FxaC_24g40400	FxaC_19g25600	FxaC_24g40400			FxaC_24g40400	FxaC_6g01170
FxaC_9g44300	PsaK	+		FxaC_9g44300	FxaC_13g11060	FxaC_9g44300	PsaK	+	DCVR		FxaC_9g44300	FxaC_11g42640	FxaC_9g44300	PsaK	+	KPPR							FxaC_9g44300	FxaC_23g61600	FxaC_9g44300		FxaC_9g44300	FxaC_24g01380	FxaC_9g44300						FxaC_9g44300	FxaC_26g17750		PsaK	+		FxaC_9g44300	FxaC_11g16030	FxaC_9g44300			FxaC_9g44300	FxaC_6g05470
FxaC_10g10720	PsaK	+		FxaC_10g10720	FxaC_25g43010				SGRL		FxaC_10g10720	FxaC_23g25910			+	RPE1							FxaC_10g10720	FxaC_23g16690			FxaC_10g10720	FxaC_11g20420	FxaC_10g10720						FxaC_10g10720	FxaC_13g10950		PsaK	+		FxaC_10g10720	FxaC_11g14500				FxaC_10g10720	FxaC_19g26670
FxaC_11g07640	PsaK	+		FxaC_11g07640	FxaC_22g16140	FxaC_11g07640	PsaK	+	CHLP		FxaC_11g07640	FxaC_27g52970	FxaC_11g07640	PsaK	+	Lhca1							FxaC_11g07640	FxaC_26g12320			FxaC_11g07640	FxaC_15g22500	FxaC_11g07640						FxaC_11g07640	FxaC_19g12490		PsaK	+		FxaC_11g07640	FxaC_20g34140	FxaC_11g07640			FxaC_11g07640	FxaC_6g42400
FxaC_12g40510	PsaK	+		FxaC_12g40510	FxaC_7g32840				CCD4		FxaC_12g40510	FxaC_15g09560	FxaC_12g40510	PsaK	+	Lhca2							FxaC_12g40510	FxaC_13g47880			FxaC_12g40510	FxaC_24g30210	FxaC_12g40510						FxaC_12g40510	FxaC_24g49800		PsaK	+		FxaC_12g40510	FxaC_10g00860				FxaC_12g40510	FxaC_19g39640
FxaC_22g71840	PsaL	+		FxaC_22g71840	FxaC_26g05430				BCH2		FxaC_22g71840	FxaC_18g02800			+	Lhca6							FxaC_22g71840	FxaC_7g42070			FxaC_22g71840	FxaC_10g18260	FxaC_22g71840						FxaC_22g71840	FxaC_12g28180		PsaL	+		FxaC_22g71840	FxaC_8g29140	FxaC_22g71840			FxaC_22g71840	FxaC_6g15870
FxaC_3g29411	PsaN	+		FxaC_3g29411	FxaC_28g06830				PYL4		FxaC_3g29411	FxaC_1g13030			+	Lhca3							FxaC_3g29411	FxaC_18g40590			FxaC_3g29411	FxaC_22g34530	FxaC_3g29411						FxaC_3g29411	FxaC_17g19580		PsaN	+		FxaC_3g29411	FxaC_25g37860	FxaC_3g29411			FxaC_3g29411	FxaC_7g15390
FxaC_9g24590	PsaO	+		FxaC_9g24590	FxaC_13g00700				PYL5		FxaC_9g24590	FxaC_15g39850	FxaC_9g24590	PsaO	+	Lhca4							FxaC_9g24590	FxaC_14g12000			FxaC_9g24590	FxaC_20g29010	FxaC_9g24590						FxaC_9g24590	FxaC_23g16690		PsaO	+		FxaC_9g24590	FxaC_16g19810	FxaC_9g24590			FxaC_9g24590	FxaC_12g15940
FxaC_10g28920	PsaO	+		FxaC_10g28920	FxaC_20g36340				PYL11		FxaC_10g28920	FxaC_9g32900	FxaC_10g28920	PsaO	+	Lhcb1							FxaC_10g28920	FxaC_14g09281			FxaC_10g28920	FxaC_18g17880	FxaC_10g28920						FxaC_10g28920	FxaC_28g08320		PsaO	+		FxaC_10g28920	FxaC_6g13820				FxaC_10g28920	FxaC_27g04260
FxaC_11g25640	PsaO	+		FxaC_11g25640	FxaC_1g25440	FxaC_11g25640	PsaO	+	P2C16		FxaC_11g25640	FxaC_11g19740	FxaC_11g25640	PsaO	+	Lhcb2							FxaC_11g25640	FxaC_13g03380	FxaC_11g25640		FxaC_11g25640	FxaC_18g30990	FxaC_11g25640						FxaC_11g25640	FxaC_12g15940		PsaO	+		FxaC_11g25640	FxaC_3g38530	FxaC_11g25640			FxaC_11g25640	FxaC_3g33630
FxaC_12g23830	PsaO	+		FxaC_12g23830	FxaC_12g41110				P2C37		FxaC_12g23830	FxaC_4g22520	FxaC_12g23830	PsaO	+	Lhcb3							FxaC_12g23830	FxaC_16g18140			FxaC_12g23830	FxaC_17g19580	FxaC_12g23830						FxaC_12g23830	FxaC_17g18710		PsaO	+		FxaC_12g23830	FxaC_22g56330	FxaC_12g23830			FxaC_12g23830	FxaC_5g41990
FxaC_22g10740	PetC	+		FxaC_22g10740	FxaC_9g45240				P2C51		FxaC_22g10740	FxaC_5g08380			+	Lhcb4							FxaC_22g10740	FxaC_15g15200			FxaC_22g10740	FxaC_19g32180	FxaC_22g10740						FxaC_22g10740	FxaC_4g27820		PetC	+		FxaC_22g10740	FxaC_15g22500				FxaC_22g10740	FxaC_20g14691
FxaC_24g53360	PetC	+		FxaC_24g53360	FxaC_16g27260				SAPK1		FxaC_24g53360	FxaC_14g10200			+	Lhcb5							FxaC_24g53360	FxaC_17g09980			FxaC_24g53360	FxaC_12g35301	FxaC_24g53360						FxaC_24g53360	FxaC_3g33630		PetC	+		FxaC_24g53360	FxaC_1g17980				FxaC_24g53360	FxaC_17g49040
FxaC_14g24720	PetF	-		FxaC_14g24720	FxaC_25g32860				SAPK2		FxaC_14g24720	FxaC_6g05470			-	Lhcb6							FxaC_14g24720	FxaC_20g15470			FxaC_14g24720	FxaC_6g43450							FxaC_14g24720	FxaC_20g11130		PetF	-		FxaC_14g24720	FxaC_21g37830				FxaC_14g24720	FxaC_1g10410
FxaC_17g41771	PetF	-		FxaC_17g41771	FxaC_20g18800				AL2B7		FxaC_17g41771	FxaC_28g11630			-	Lhcb7							FxaC_17g41771	FxaC_28g13030			FxaC_17g41771	FxaC_27g35930	FxaC_17g41771						FxaC_17g41771	FxaC_19g32180		PetF	-		FxaC_17g41771	FxaC_6g11621	FxaC_17g41771			FxaC_17g41771	FxaC_21g61701
FxaC_18g14200	PetF	-		FxaC_18g14200	FxaC_9g45740				AL3I1		FxaC_18g14200	FxaC_17g54370			-	HEM11							FxaC_18g14200	FxaC_27g52120			FxaC_18g14200	FxaC_26g15580	FxaC_18g14200						FxaC_18g14200	FxaC_21g49400		PetF	-		FxaC_18g14200	FxaC_23g13820				FxaC_18g14200	FxaC_15g37120
FxaC_1g12980	PetH	+		FxaC_1g12980	FxaC_23g16690				AL3F1		FxaC_1g12980	FxaC_6g31930	FxaC_1g12980	PetH	+	HEMH2							FxaC_1g12980	FxaC_24g49800			FxaC_1g12980	FxaC_21g37830	FxaC_1g12980						FxaC_1g12980	FxaC_1g18320		PetH	+		FxaC_1g12980	FxaC_16g30020	FxaC_1g12980			FxaC_1g12980	FxaC_27g41310
FxaC_2g17170	PetH	+		FxaC_2g17170	FxaC_20g15470				AMI4G		FxaC_2g17170	FxaC_1g00270			+	CHLH							FxaC_2g17170	FxaC_9g45241			FxaC_2g17170	FxaC_11g25640	FxaC_2g17170						FxaC_2g17170	FxaC_27g35930		PetH	+		FxaC_2g17170	FxaC_20g32140				FxaC_2g17170	FxaC_9g47370
FxaC_3g12890	PetH	+		FxaC_3g12890	FxaC_9g48700				AX22D		FxaC_3g12890	FxaC_1g04840			+	CRD1							FxaC_3g12890	FxaC_28g01350			FxaC_3g12890	FxaC_9g44300	FxaC_3g12890						FxaC_3g12890	FxaC_12g05850		PetH	+		FxaC_3g12890	FxaC_17g19580				FxaC_3g12890	FxaC_10g00840
FxaC_4g28030	PetH	+		FxaC_4g28030	FxaC_12g28180				IAA17		FxaC_4g28030	FxaC_23g05600	FxaC_4g28030	PetH	+	DCVR							FxaC_4g28030	FxaC_7g33830			FxaC_4g28030	FxaC_20g06590	FxaC_4g28030						FxaC_4g28030	FxaC_2g05980		PetH	+		FxaC_4g28030	FxaC_21g29300	FxaC_4g28030			FxaC_4g28030	FxaC_9g50560
FxaC_11g08040	PetH	+		FxaC_11g08040	FxaC_16g18140	FxaC_11g08040	PetH	+	GH310		FxaC_11g08040	FxaC_11g20420	FxaC_11g08040	PetH	+	CHLG							FxaC_11g08040	FxaC_6g07450			FxaC_11g08040	FxaC_25g35600							FxaC_11g08040	FxaC_25g37860		PetH	+		FxaC_11g08040	FxaC_16g01290				FxaC_11g08040	FxaC_20g37430
FxaC_5g28050	delta	+		FxaC_5g28050	FxaC_14g09281	FxaC_5g28050	delta	+	LOX21		FxaC_5g28050	FxaC_20g06590	FxaC_5g28050	delta	+	SGRL							FxaC_5g28050	FxaC_23g47300			FxaC_5g28050	FxaC_23g61590	FxaC_5g28050						FxaC_5g28050	FxaC_1g23980		delta	+		FxaC_5g28050	FxaC_20g15470	FxaC_5g28050			FxaC_5g28050	FxaC_23g06100
FxaC_6g13820	delta	+		FxaC_6g13820	FxaC_16g22290	FxaC_6g13820	delta	+	HPL1		FxaC_6g13820	FxaC_3g12980	FxaC_6g13820	delta	+	CLH1							FxaC_6g13820	FxaC_17g49040			FxaC_6g13820	FxaC_21g56590	FxaC_6g13820						FxaC_6g13820	FxaC_7g42070		delta	+		FxaC_6g13820	FxaC_9g10810	FxaC_6g13820			FxaC_6g13820	FxaC_7g39030
FxaC_7g09750	delta	+		FxaC_7g09750	FxaC_11g45700	FxaC_7g09750	delta	+	AOC		FxaC_7g09750	FxaC_5g09590	FxaC_7g09750	delta	+	CHLP							FxaC_7g09750	FxaC_25g45740			FxaC_7g09750	FxaC_7g19380	FxaC_7g09750						FxaC_7g09750	FxaC_14g02780		delta	+		FxaC_7g09750	FxaC_11g25640	FxaC_7g09750			FxaC_7g09750	FxaC_24g13790
FxaC_8g26781	delta	+		FxaC_8g26781	FxaC_16g29120				TAT2		FxaC_8g26781	FxaC_2g28890	FxaC_8g26781	delta	+	CCD4							FxaC_8g26781	FxaC_24g55590			FxaC_8g26781	FxaC_12g10170	FxaC_8g26781						FxaC_8g26781	FxaC_17g45110		delta	+		FxaC_8g26781	FxaC_26g17750				FxaC_8g26781	FxaC_20g11010
FxaC_27g08190	MDHP	+		FxaC_27g08190	FxaC_25g51270	FxaC_27g08190	MDHP	+	CKX7		FxaC_27g08190	FxaC_1g25440	FxaC_27g08190	MDHP	+	BCH2							FxaC_27g08190	FxaC_14g18150			FxaC_27g08190	FxaC_7g27550	FxaC_27g08190						FxaC_27g08190	FxaC_21g12160		MDHP	+		FxaC_27g08190	FxaC_21g70020				FxaC_27g08190	FxaC_16g18001
FxaC_5g41590	MDHG	+		FxaC_5g41590	FxaC_20g06590						FxaC_5g41590	FxaC_21g61700			+	PYL4							FxaC_5g41590	FxaC_3g05930			FxaC_5g41590	FxaC_16g27260	FxaC_5g41590						FxaC_5g41590	FxaC_16g18140		MDHG	+		FxaC_5g41590	FxaC_12g35301				FxaC_5g41590	FxaC_17g26451
FxaC_6g01770	MDHG	+		FxaC_6g01770	FxaC_10g02180						FxaC_6g01770	FxaC_10g14320	FxaC_6g01770	MDHG	+	PYL5							FxaC_6g01770	FxaC_25g54580			FxaC_6g01770	FxaC_28g16640	FxaC_6g01770						FxaC_6g01770	FxaC_26g02910		MDHG	+		FxaC_6g01770	FxaC_10g47200				FxaC_6g01770	FxaC_8g31410
FxaC_7g01340	MDHG	+		FxaC_7g01340	FxaC_23g60800						FxaC_7g01340	FxaC_8g30420			+	PYL11							FxaC_7g01340	FxaC_25g44850			FxaC_7g01340	FxaC_12g33700	FxaC_7g01340						FxaC_7g01340	FxaC_17g32990		MDHG	+		FxaC_7g01340	FxaC_23g07380				FxaC_7g01340	FxaC_6g15040
FxaC_8g37930	MDHG	+		FxaC_8g37930	FxaC_13g54900						FxaC_8g37930	FxaC_15g12370			+	P2C16							FxaC_8g37930	FxaC_2g31250			FxaC_8g37930	FxaC_9g21430	FxaC_8g37930						FxaC_8g37930	novel.2292		MDHG	+		FxaC_8g37930	FxaC_1g08940				FxaC_8g37930	FxaC_1g03050
FxaC_7g37220	MAOX	+		FxaC_7g37220	FxaC_16g01100						FxaC_7g37220	FxaC_25g41470	FxaC_7g37220	MAOX	+	SAPK1							FxaC_7g37220	FxaC_22g15120			FxaC_7g37220	FxaC_3g36960							FxaC_7g37220	FxaC_27g41450		MAOX	+		FxaC_7g37220	FxaC_24g48890				FxaC_7g37220	FxaC_25g45800
FxaC_18g08350	PCKA	+		FxaC_18g08350	FxaC_14g18150						FxaC_18g08350	FxaC_8g29140	FxaC_18g08350	PCKA	+	SAPK2							FxaC_18g08350	FxaC_24g48890			FxaC_18g08350	FxaC_10g04880							FxaC_18g08350	FxaC_11g42640		PCKA	+		FxaC_18g08350	FxaC_5g28050				FxaC_18g08350	FxaC_12g43430
FxaC_19g34970	PCKA	+		FxaC_19g34970	FxaC_19g29430						FxaC_19g34970	FxaC_18g46140	FxaC_19g34970	PCKA	+	AL2B4							FxaC_19g34970	FxaC_16g25430			FxaC_19g34970	FxaC_20g34140							FxaC_19g34970	FxaC_15g09560		PCKA	+		FxaC_19g34970	FxaC_7g19380				FxaC_19g34970	FxaC_27g39930
FxaC_15g13230	GGT2	+		FxaC_15g13230	FxaC_15g15200						FxaC_15g13230	FxaC_12g43430			+	AL2B7							FxaC_15g13230	FxaC_28g24300			FxaC_15g13230	FxaC_19g25600	FxaC_15g13230						FxaC_15g13230	FxaC_21g25230		GGT2	+		FxaC_15g13230	FxaC_10g15920				FxaC_15g13230	FxaC_13g06980
FxaC_16g19810	GGT2	+		FxaC_16g19810	FxaC_13g53620						FxaC_16g19810	FxaC_16g15620	FxaC_16g19810	GGT2	+	AL3I1							FxaC_16g19810	FxaC_17g52560			FxaC_16g19810	FxaC_24g49800	FxaC_16g19810						FxaC_16g19810	FxaC_21g61700		GGT2	+		FxaC_16g19810	FxaC_22g31620	FxaC_16g19810			FxaC_16g19810	FxaC_5g34130
FxaC_13g35100	PPDK	+		FxaC_13g35100	FxaC_17g09980						FxaC_13g35100	FxaC_22g23740			+	AMI4G							FxaC_13g35100	FxaC_8g30420			FxaC_13g35100	FxaC_11g29440							FxaC_13g35100	novel.926		PPDK	+		FxaC_13g35100	FxaC_24g47220	FxaC_13g35100			FxaC_13g35100	FxaC_24g18260
FxaC_15g21000	PPDK	+		FxaC_15g21000	FxaC_17g14500						FxaC_15g21000	FxaC_26g02910			+	IAA4							FxaC_15g21000	FxaC_19g34330			FxaC_15g21000	FxaC_17g49040	FxaC_15g21000						FxaC_15g21000	FxaC_10g02180		PPDK	+		FxaC_15g21000	FxaC_8g39970				FxaC_15g21000	FxaC_16g18970
FxaC_16g16730	PPDK	+		FxaC_16g16730	FxaC_28g11630						FxaC_16g16730	FxaC_17g19580			+	IAA20							FxaC_16g16730	FxaC_27g38080			FxaC_16g16730	FxaC_28g13030	FxaC_16g16730						FxaC_16g16730	FxaC_17g26451		PPDK	+		FxaC_16g16730	FxaC_18g22800				FxaC_16g16730	FxaC_19g01280
FxaC_14g10200	RBS4	+		FxaC_14g10200	FxaC_7g06100	FxaC_14g10200	RBS4	+			FxaC_14g10200	FxaC_21g58850	FxaC_14g10200	RBS4	+	GH310							FxaC_14g10200	FxaC_11g45700	FxaC_14g10200		FxaC_14g10200	FxaC_21g61700							FxaC_14g10200	FxaC_18g19150		RBS4	+		FxaC_14g10200	FxaC_1g12980				FxaC_14g10200	FxaC_16g06440
FxaC_22g31620	RBS	+		FxaC_22g31620	FxaC_24g49800	FxaC_22g31620	RBS	+			FxaC_22g31620	FxaC_20g29010	FxaC_22g31620	RBS	+	LOX21							FxaC_22g31620	FxaC_19g37870	FxaC_22g31620		FxaC_22g31620	FxaC_5g37580	FxaC_22g31620						FxaC_22g31620	FxaC_16g24930		RBS	+		FxaC_22g31620	FxaC_24g40400	FxaC_22g31620			FxaC_22g31620	FxaC_18g44040
FxaC_23g13820	RBS	+		FxaC_23g13820	FxaC_24g43910	FxaC_23g13820	RBS	+			FxaC_23g13820	FxaC_12g41110	FxaC_23g13820	RBS	+	HPL1							FxaC_23g13820	FxaC_26g17750	FxaC_23g13820		FxaC_23g13820	FxaC_21g55390	FxaC_23g13820						FxaC_23g13820	FxaC_25g04840		RBS	+		FxaC_23g13820	FxaC_11g43740	FxaC_23g13820			FxaC_23g13820	FxaC_15g39850
FxaC_24g33850	RBS	+		FxaC_24g33850	FxaC_9g45470	FxaC_24g33850	RBS	+			FxaC_24g33850	FxaC_12g35301	FxaC_24g33850	RBS	+	QORH							FxaC_24g33850	FxaC_8g32210	FxaC_24g33850		FxaC_24g33850	FxaC_1g14150	FxaC_24g33850						FxaC_24g33850	FxaC_21g37830		RBS	+		FxaC_24g33850	FxaC_15g13750	FxaC_24g33850			FxaC_24g33850	FxaC_13g50520
FxaC_9g40281	PGKH	+		FxaC_9g40281	FxaC_2g07770	FxaC_9g40281	PGKH	+			FxaC_9g40281	FxaC_10g18260	FxaC_9g40281	PGKH	+	AOC							FxaC_9g40281	FxaC_21g55390			FxaC_9g40281	FxaC_19g12860	FxaC_9g40281						FxaC_9g40281	FxaC_20g37430		PGKH	+		FxaC_9g40281	FxaC_12g50280	FxaC_9g40281			FxaC_9g40281	FxaC_21g12160
FxaC_10g15920	PGKH	+		FxaC_10g15920	FxaC_1g00270	FxaC_10g15920	PGKH	+			FxaC_10g15920	FxaC_21g49400	FxaC_10g15920	PGKH	+	ACOX2							FxaC_10g15920	FxaC_18g02800			FxaC_10g15920	FxaC_5g08380	FxaC_10g15920						FxaC_10g15920	FxaC_10g46070		PGKH	+		FxaC_10g15920	FxaC_9g44300	FxaC_10g15920			FxaC_10g15920	FxaC_9g12480
FxaC_11g14050	PGKH	+		FxaC_11g14050	FxaC_15g12370	FxaC_11g14050	PGKH	+			FxaC_11g14050	FxaC_20g12640	FxaC_11g14050	PGKH	+	PAT							FxaC_11g14050	FxaC_18g12310	FxaC_11g14050		FxaC_11g14050	FxaC_23g16690	FxaC_11g14050						FxaC_11g14050	FxaC_27g37240		PGKH	+		FxaC_11g14050	FxaC_5g31370	FxaC_11g14050			FxaC_11g14050	FxaC_8g02690
FxaC_12g35301	PGKH	+		FxaC_12g35301	FxaC_14g23510	FxaC_12g35301	PGKH	+			FxaC_12g35301	FxaC_9g50160	FxaC_12g35301	PGKH	+	TAT2							FxaC_12g35301	FxaC_17g22970	FxaC_12g35301		FxaC_12g35301	FxaC_12g28180	FxaC_12g35301						FxaC_12g35301	FxaC_20g35010		PGKH	+		FxaC_12g35301	FxaC_17g37290	FxaC_12g35301			FxaC_12g35301	FxaC_19g05770
FxaC_22g50480	PGK	+		FxaC_22g50480	FxaC_17g32710						FxaC_22g50480	FxaC_10g04090	FxaC_22g50480	PGK	+	PAL1							FxaC_22g50480	FxaC_8g14760			FxaC_22g50480	FxaC_24g47190	FxaC_22g50480						FxaC_22g50480	FxaC_20g01370		PGK	+		FxaC_22g50480	FxaC_14g12840				FxaC_22g50480	FxaC_27g52970
FxaC_23g25580	TRMB	+		FxaC_23g25580	FxaC_26g09540						FxaC_23g25580	FxaC_21g10910	FxaC_23g25580	TRMB	+	TGA4							FxaC_23g25580	FxaC_14g04040			FxaC_23g25580	FxaC_6g31930							FxaC_23g25580	FxaC_14g10461		TRMB	+		FxaC_23g25580	FxaC_22g14090				FxaC_23g25580	FxaC_19g06350
FxaC_9g40600	G3PP1	+		FxaC_9g40600	FxaC_24g48890						FxaC_9g40600	FxaC_18g27480	FxaC_9g40600	G3PP1	+	CKX7							FxaC_9g40600	FxaC_9g44300			FxaC_9g40600	FxaC_18g12310							FxaC_9g40600	FxaC_2g17300		G3PP1	+		FxaC_9g40600	FxaC_28g16640				FxaC_9g40600	FxaC_16g05480
FxaC_17g34651	G3PB	+		FxaC_17g34651	FxaC_25g41470	FxaC_17g34651	G3PB	+			FxaC_17g34651	FxaC_12g15760	FxaC_17g34651	G3PB	+	ARR4							FxaC_17g34651	FxaC_25g37860			FxaC_17g34651	FxaC_12g44000	FxaC_17g34651						FxaC_17g34651	FxaC_23g01830		G3PB	+		FxaC_17g34651	FxaC_21g27860	FxaC_17g34651			FxaC_17g34651	FxaC_23g25910
FxaC_18g17880	G3PB	+		FxaC_18g17880	FxaC_17g49040	FxaC_18g17880	G3PB	+			FxaC_18g17880	FxaC_21g37830	FxaC_18g17880	G3PB	+								FxaC_18g17880	FxaC_26g11801			FxaC_18g17880	FxaC_12g23830	FxaC_18g17880						FxaC_18g17880	FxaC_18g31790		G3PB	+		FxaC_18g17880	FxaC_9g24590	FxaC_18g17880			FxaC_18g17880	FxaC_26g34040
FxaC_19g25600	G3PB	+		FxaC_19g25600	FxaC_10g18311	FxaC_19g25600	G3PB	+			FxaC_19g25600	FxaC_18g17880	FxaC_19g25600	G3PB	+								FxaC_19g25600	FxaC_24g21970			FxaC_19g25600	FxaC_9g24590	FxaC_19g25600						FxaC_19g25600	FxaC_13g23940		G3PB	+		FxaC_19g25600	FxaC_9g40281	FxaC_19g25600			FxaC_19g25600	FxaC_24g10770
FxaC_20g29010	G3PB	+		FxaC_20g29010	FxaC_14g01090	FxaC_20g29010	G3PB	+			FxaC_20g29010	FxaC_18g02530	FxaC_20g29010	G3PB	+								FxaC_20g29010	FxaC_12g33070	FxaC_20g29010		FxaC_20g29010	FxaC_21g58850	FxaC_20g29010						FxaC_20g29010	FxaC_10g00840		G3PB	+		FxaC_20g29010	FxaC_22g21820	FxaC_20g29010			FxaC_20g29010	FxaC_26g07720
FxaC_21g01340	G3PA2	+		FxaC_21g01340	FxaC_3g22610						FxaC_21g01340	FxaC_17g18710			+								FxaC_21g01340	FxaC_3g36960			FxaC_21g01340	FxaC_23g61600	FxaC_21g01340						FxaC_21g01340	FxaC_13g47880		G3PA2	+		FxaC_21g01340	FxaC_22g15120				FxaC_21g01340	FxaC_10g42200
FxaC_23g44030	G3PA2	+		FxaC_23g44030	FxaC_15g00790						FxaC_23g44030	FxaC_4g00040	FxaC_23g44030	G3PA2	+								FxaC_23g44030	FxaC_28g36660			FxaC_23g44030	FxaC_21g17250	FxaC_23g44030						FxaC_23g44030	FxaC_17g25690		G3PA2	+		FxaC_23g44030	FxaC_21g05210	FxaC_23g44030			FxaC_23g44030	FxaC_14g02780
FxaC_24g04811	G3PA2	+		FxaC_24g04811	FxaC_15g09670						FxaC_24g04811	FxaC_9g20260	FxaC_24g04811	G3PA2	+								FxaC_24g04811	FxaC_18g30990			FxaC_24g04811	FxaC_6g05470	FxaC_24g04811						FxaC_24g04811	FxaC_16g09940		G3PA2	+		FxaC_24g04811	FxaC_20g35010				FxaC_24g04811	FxaC_3g16320
FxaC_5g31370	ALFP2	+		FxaC_5g31370	FxaC_9g32900	FxaC_5g31370	ALFP2	+			FxaC_5g31370	FxaC_5g37580	FxaC_5g31370	ALFP2	+								FxaC_5g31370	FxaC_8g08350	FxaC_5g31370		FxaC_5g31370	FxaC_13g03380	FxaC_5g31370						FxaC_5g31370	FxaC_17g01530		ALFP2	+		FxaC_5g31370	FxaC_22g71840	FxaC_5g31370			FxaC_5g31370	FxaC_5g36910
FxaC_6g11621	ALFP2	+		FxaC_6g11621	FxaC_21g55390	FxaC_6g11621	ALFP2	+			FxaC_6g11621	FxaC_24g05280	FxaC_6g11621	ALFP2	+								FxaC_6g11621	FxaC_17g50960	FxaC_6g11621		FxaC_6g11621	FxaC_8g29140	FxaC_6g11621						FxaC_6g11621	FxaC_28g00440		ALFP2	+		FxaC_6g11621	FxaC_13g03380	FxaC_6g11621			FxaC_6g11621	FxaC_11g24840
FxaC_7g08300	ALFP2	+		FxaC_7g08300	FxaC_25g35600	FxaC_7g08300	ALFP2	+			FxaC_7g08300	FxaC_24g48890	FxaC_7g08300	ALFP2	+								FxaC_7g08300	FxaC_18g38190	FxaC_7g08300		FxaC_7g08300	FxaC_12g48850	FxaC_7g08300						FxaC_7g08300	FxaC_4g34530		ALFP2	+		FxaC_7g08300	FxaC_11g29440	FxaC_7g08300			FxaC_7g08300	FxaC_16g23140
FxaC_8g29140	ALFP2	+		FxaC_8g29140	FxaC_11g16500	FxaC_8g29140	ALFP2	+			FxaC_8g29140	FxaC_8g03270	FxaC_8g29140	ALFP2	+								FxaC_8g29140	FxaC_13g53620	FxaC_8g29140		FxaC_8g29140	FxaC_13g34560	FxaC_8g29140						FxaC_8g29140	FxaC_18g02530		ALFP2	+		FxaC_8g29140	FxaC_23g16690	FxaC_8g29140			FxaC_8g29140	FxaC_15g05870
FxaC_6g13080	F16P2	+		FxaC_6g13080	FxaC_5g07320						FxaC_6g13080	FxaC_10g46070			+								FxaC_6g13080	FxaC_4g14670			FxaC_6g13080	FxaC_6g33540	FxaC_6g13080						FxaC_6g13080	FxaC_4g31810		F16P2	+		FxaC_6g13080	FxaC_23g31370				FxaC_6g13080	FxaC_9g30350
FxaC_6g16040	F16P2	+		FxaC_6g16040	FxaC_28g08890						FxaC_6g16040	FxaC_26g12320			+								FxaC_6g16040	FxaC_6g20920			FxaC_6g16040	FxaC_11g07640	FxaC_6g16040						FxaC_6g16040	FxaC_8g13000		F16P2	+		FxaC_6g16040	FxaC_12g35010				FxaC_6g16040	FxaC_28g18190
FxaC_22g55410	F16P1	+		FxaC_22g55410	FxaC_1g13030						FxaC_22g55410	FxaC_17g16490	FxaC_22g55410	F16P1	+								FxaC_22g55410	FxaC_5g35590			FxaC_22g55410	FxaC_10g05110	FxaC_22g55410						FxaC_22g55410	FxaC_16g01290		F16P1	+		FxaC_22g55410	FxaC_17g41771				FxaC_22g55410	FxaC_13g07530
FxaC_26g36780	TPIS	+		FxaC_26g36780	FxaC_8g37260	FxaC_26g36780	TPIS	+			FxaC_26g36780	FxaC_15g15200	FxaC_26g36780	TPIS	+								FxaC_26g36780	FxaC_23g53080			FxaC_26g36780	FxaC_10g47200	FxaC_26g36780						FxaC_26g36780	FxaC_10g33860		TPIS	+		FxaC_26g36780	FxaC_12g04790	FxaC_26g36780			FxaC_26g36780	FxaC_10g08300
novel.3063	TIM	+		novel.3063	FxaC_22g15120						novel.3063	FxaC_17g49040	novel.3063	TIM	+								novel.3063	FxaC_13g07620			novel.3063	FxaC_9g11470	novel.3063						novel.3063	FxaC_10g09980		TIM	+		novel.3063	FxaC_20g06590				novel.3063	FxaC_26g00550
FxaC_11g14500	S17P	-		FxaC_11g14500	FxaC_6g43960						FxaC_11g14500	FxaC_2g41150	FxaC_11g14500	S17P	-								FxaC_11g14500	FxaC_13g11060			FxaC_11g14500	FxaC_23g59860	FxaC_11g14500						FxaC_11g14500	FxaC_18g40590		S17P	-		FxaC_11g14500	FxaC_22g29760	FxaC_11g14500			FxaC_11g14500	FxaC_16g04900
FxaC_21g67250	RPI3	+		FxaC_21g67250	FxaC_18g26210						FxaC_21g67250	FxaC_24g53570	FxaC_21g67250	RPI3	+								FxaC_21g67250	FxaC_15g12370			FxaC_21g67250	FxaC_8g03270	FxaC_21g67250						FxaC_21g67250	FxaC_22g23740		RPI3	+		FxaC_21g67250	FxaC_13g20620	FxaC_21g67250			FxaC_21g67250	FxaC_9g31750
FxaC_22g66480	RPI3	+		FxaC_22g66480	FxaC_26g14860						FxaC_22g66480	novel.1450	FxaC_22g66480	RPI3	+								FxaC_22g66480	FxaC_26g05430			FxaC_22g66480	FxaC_9g20260	FxaC_22g66480						FxaC_22g66480	FxaC_26g34040		RPI3	+		FxaC_22g66480	FxaC_1g15290	FxaC_22g66480			FxaC_22g66480	FxaC_19g10870
FxaC_22g67840	RPI3	+		FxaC_22g67840	FxaC_10g14320						FxaC_22g67840	FxaC_6g43450	FxaC_22g67840	RPI3	+								FxaC_22g67840	FxaC_21g17250			FxaC_22g67840	FxaC_16g19810	FxaC_22g67840						FxaC_22g67840	FxaC_18g30890		RPI3	+		FxaC_22g67840	FxaC_14g24300				FxaC_22g67840	FxaC_20g38030
FxaC_23g40970	RPI3	+		FxaC_23g40970	FxaC_15g13050						FxaC_23g40970	FxaC_23g16690			+								FxaC_23g40970	FxaC_13g27130			FxaC_23g40970	FxaC_11g16500							FxaC_23g40970	FxaC_12g43430		RPI3	+		FxaC_23g40970	FxaC_17g25690				FxaC_23g40970	FxaC_12g10170
FxaC_24g07720	RPI3	+		FxaC_24g07720	FxaC_6g09120						FxaC_24g07720	FxaC_28g08890			+								FxaC_24g07720	FxaC_12g09740			FxaC_24g07720	FxaC_5g04150							FxaC_24g07720	FxaC_16g21760		RPI3	+		FxaC_24g07720	FxaC_22g24920				FxaC_24g07720	FxaC_19g07341
FxaC_17g31230	KPPR	+		FxaC_17g31230	FxaC_6g20920						FxaC_17g31230	FxaC_13g47880	FxaC_17g31230	KPPR	+								FxaC_17g31230	FxaC_9g42110			FxaC_17g31230	FxaC_10g15920	FxaC_17g31230						FxaC_17g31230	FxaC_13g05770		KPPR	+		FxaC_17g31230	FxaC_18g30990	FxaC_17g31230			FxaC_17g31230	FxaC_17g20690
FxaC_17g37290	KPPR	+		FxaC_17g37290	FxaC_18g40590						FxaC_17g37290	FxaC_22g22400	FxaC_17g37290	KPPR	+								FxaC_17g37290	FxaC_15g22500			FxaC_17g37290	FxaC_4g00040	FxaC_17g37290						FxaC_17g37290	FxaC_24g30210		KPPR	+		FxaC_17g37290	FxaC_23g61600	FxaC_17g37290			FxaC_17g37290	FxaC_13g51990
FxaC_18g20300	KPPR	+		FxaC_18g20300	FxaC_20g38760						FxaC_18g20300	FxaC_11g19200	FxaC_18g20300	KPPR	+								FxaC_18g20300	FxaC_20g32320			FxaC_18g20300	FxaC_26g19510	FxaC_18g20300						FxaC_18g20300	FxaC_6g04890		KPPR	+		FxaC_18g20300	FxaC_6g24200	FxaC_18g20300			FxaC_18g20300	FxaC_10g09111
FxaC_19g23220	KPPR	+		FxaC_19g23220	FxaC_11g01860						FxaC_19g23220	FxaC_3g14030	FxaC_19g23220	KPPR	+								FxaC_19g23220	FxaC_9g37520			FxaC_19g23220	FxaC_5g02810	FxaC_19g23220						FxaC_19g23220	FxaC_24g52540		KPPR	+		FxaC_19g23220	FxaC_13g47880				FxaC_19g23220	FxaC_13g21450
FxaC_20g25910	KPPR	+		FxaC_20g25910	FxaC_22g56540						FxaC_20g25910	FxaC_20g15470			+								FxaC_20g25910	FxaC_10g42700			FxaC_20g25910	FxaC_18g40590	FxaC_20g25910						FxaC_20g25910	FxaC_10g18260		KPPR	+		FxaC_20g25910	FxaC_12g23110				FxaC_20g25910	FxaC_11g00610
FxaC_18g31240	RPE	+		FxaC_18g31240	FxaC_20g41700						FxaC_18g31240	FxaC_12g50280			+								FxaC_18g31240	FxaC_25g38140			FxaC_18g31240	FxaC_6g13820	FxaC_18g31240						FxaC_18g31240	FxaC_15g22570		RPE	+		FxaC_18g31240	FxaC_24g09320				FxaC_18g31240	FxaC_22g60870
FxaC_21g02450	RPE1	+		FxaC_21g02450	FxaC_6g22910	FxaC_21g02450	RPE1	+			FxaC_21g02450	FxaC_5g26490	FxaC_21g02450	RPE1	+								FxaC_21g02450	FxaC_4g29500	FxaC_21g02450		FxaC_21g02450	FxaC_2g01300	FxaC_21g02450						FxaC_21g02450	FxaC_17g50960		RPE1	+		FxaC_21g02450	FxaC_7g09750				FxaC_21g02450	FxaC_18g21990
FxaC_25g37860	Lhca1	+		FxaC_25g37860	FxaC_6g38120	FxaC_25g37860	Lhca1	+			FxaC_25g37860	FxaC_7g28610	FxaC_25g37860	Lhca1	+								FxaC_25g37860	FxaC_28g08890	FxaC_25g37860		FxaC_25g37860	FxaC_6g24200	FxaC_25g37860						FxaC_25g37860	FxaC_16g04030	FxaC_25g37860	Lhca1	+		FxaC_25g37860	FxaC_19g29860	FxaC_25g37860			FxaC_25g37860	FxaC_17g00820
FxaC_26g17750	Lhca1	+		FxaC_26g17750	FxaC_25g37860	FxaC_26g17750	Lhca1	+			FxaC_26g17750	FxaC_1g23980	FxaC_26g17750	Lhca1	+								FxaC_26g17750	FxaC_20g37430	FxaC_26g17750		FxaC_26g17750	FxaC_28g01460	FxaC_26g17750						FxaC_26g17750	FxaC_7g00990	FxaC_26g17750	Lhca1	+		FxaC_26g17750	FxaC_17g45110	FxaC_26g17750			FxaC_26g17750	FxaC_28g12560
FxaC_27g35930	Lhca1	+		FxaC_27g35930	FxaC_16g13000	FxaC_27g35930	Lhca1	+			FxaC_27g35930	FxaC_13g04280	FxaC_27g35930	Lhca1	+								FxaC_27g35930	FxaC_24g16020	FxaC_27g35930		FxaC_27g35930	FxaC_15g39981	FxaC_27g35930						FxaC_27g35930	FxaC_23g24900	FxaC_27g35930	Lhca1	+		FxaC_27g35930	FxaC_18g20300	FxaC_27g35930			FxaC_27g35930	FxaC_14g06500
FxaC_28g16640	Lhca1	+		FxaC_28g16640	FxaC_21g37830	FxaC_28g16640	Lhca1	+			FxaC_28g16640	FxaC_19g25600	FxaC_28g16640	Lhca1	+								FxaC_28g16640	FxaC_16g27170			FxaC_28g16640	FxaC_20g25910	FxaC_28g16640						FxaC_28g16640	FxaC_11g01860		Lhca1	+		FxaC_28g16640	FxaC_7g33300	FxaC_28g16640			FxaC_28g16640	FxaC_7g06100
FxaC_13g21920	Lhca2	+		FxaC_13g21920	FxaC_26g17750	FxaC_13g21920	Lhca2	+			FxaC_13g21920	FxaC_9g12480	FxaC_13g21920	Lhca2	+								FxaC_13g21920	FxaC_1g00270	FxaC_13g21920		FxaC_13g21920	FxaC_26g13440	FxaC_13g21920						FxaC_13g21920	FxaC_7g40960		Lhca2	+		FxaC_13g21920	FxaC_13g33250	FxaC_13g21920			FxaC_13g21920	FxaC_27g37660
FxaC_14g14400	Lhca2	+		FxaC_14g14400	FxaC_20g32320	FxaC_14g14400	Lhca2	+			FxaC_14g14400	FxaC_19g08450	FxaC_14g14400	Lhca2	+								FxaC_14g14400	FxaC_21g37830	FxaC_14g14400		FxaC_14g14400	FxaC_12g40510	FxaC_14g14400						FxaC_14g14400	FxaC_11g06540	FxaC_14g14400	Lhca2	+		FxaC_14g14400	FxaC_9g10820	FxaC_14g14400			FxaC_14g14400	FxaC_18g37800	FxaC_14g14400
FxaC_15g15200	Lhca2	+		FxaC_15g15200	FxaC_19g34330	FxaC_15g15200	Lhca2	+			FxaC_15g15200	FxaC_7g06880	FxaC_15g15200	Lhca2	+								FxaC_15g15200	FxaC_16g31430	FxaC_15g15200		FxaC_15g15200	FxaC_24g55590	FxaC_15g15200						FxaC_15g15200	FxaC_20g06590		Lhca2	+		FxaC_15g15200	FxaC_24g15820	FxaC_15g15200			FxaC_15g15200	FxaC_10g04880
FxaC_16g18140	Lhca2	+		FxaC_16g18140	FxaC_3g22790	FxaC_16g18140	Lhca2	+			FxaC_16g18140	FxaC_18g31790	FxaC_16g18140	Lhca2	+								FxaC_16g18140	FxaC_12g33330	FxaC_16g18140		FxaC_16g18140	FxaC_18g22800	FxaC_16g18140						FxaC_16g18140	FxaC_1g08940	FxaC_16g18140	Lhca2	+		FxaC_16g18140	FxaC_17g40850	FxaC_16g18140			FxaC_16g18140	FxaC_22g20420
FxaC_2g14060	Lhca6	+		FxaC_2g14060	FxaC_2g31250	FxaC_2g14060	Lhca6	+			FxaC_2g14060	FxaC_18g22800	FxaC_2g14060	Lhca6	+								FxaC_2g14060	FxaC_4g14750			FxaC_2g14060	FxaC_9g32850	FxaC_2g14060						FxaC_2g14060	FxaC_17g50840		Lhca6	+		FxaC_2g14060	FxaC_13g34560				FxaC_2g14060	FxaC_11g17680
FxaC_4g31350	Lhca6	+		FxaC_4g31350	FxaC_12g04160						FxaC_4g31350	FxaC_21g62810			+								FxaC_4g31350	FxaC_7g13630			FxaC_4g31350	FxaC_24g47220	FxaC_4g31350						FxaC_4g31350	FxaC_3g13150		Lhca6	+		FxaC_4g31350	FxaC_20g23380				FxaC_4g31350	FxaC_12g28180
FxaC_21g17250	Lhca3	+		FxaC_21g17250	FxaC_9g42110	FxaC_21g17250	Lhca3	+			FxaC_21g17250	FxaC_15g39981	FxaC_21g17250	Lhca3	+								FxaC_21g17250	FxaC_10g18260	FxaC_21g17250		FxaC_21g17250	FxaC_2g28890	FxaC_21g17250						FxaC_21g17250	FxaC_3g05930		Lhca3	+		FxaC_21g17250	FxaC_13g40790	FxaC_21g17250			FxaC_21g17250	FxaC_1g04090
FxaC_22g15120	Lhca3	+		FxaC_22g15120	FxaC_28g03120	FxaC_22g15120	Lhca3	+			FxaC_22g15120	FxaC_4g30630	FxaC_22g15120	Lhca3	+								FxaC_22g15120	FxaC_8g37940	FxaC_22g15120		FxaC_22g15120	FxaC_9g12480	FxaC_22g15120						FxaC_22g15120	FxaC_15g02790		Lhca3	+		FxaC_22g15120	FxaC_19g17890	FxaC_22g15120			FxaC_22g15120	FxaC_16g27311
FxaC_23g59860	Lhca3	+		FxaC_23g59860	FxaC_8g31410	FxaC_23g59860	Lhca3	+			FxaC_23g59860	FxaC_6g11621	FxaC_23g59860	Lhca3	+								FxaC_23g59860	FxaC_17g41350			FxaC_23g59860	FxaC_13g47880	FxaC_23g59860						FxaC_23g59860	FxaC_3g13040		Lhca3	+		FxaC_23g59860	FxaC_11g07640				FxaC_23g59860	FxaC_27g01351
FxaC_24g48890	Lhca3	+		FxaC_24g48890	FxaC_10g09980	FxaC_24g48890	Lhca3	+			FxaC_24g48890	novel.759	FxaC_24g48890	Lhca3	+								FxaC_24g48890	FxaC_17g18720	FxaC_24g48890		FxaC_24g48890	FxaC_24g40400	FxaC_24g48890						FxaC_24g48890	FxaC_24g47190		Lhca3	+		FxaC_24g48890	FxaC_9g06500	FxaC_24g48890			FxaC_24g48890	FxaC_12g49840
FxaC_10g00840	Lhca4	+		FxaC_10g00840	FxaC_5g40800	FxaC_10g00840	Lhca4	+			FxaC_10g00840	FxaC_28g00440	FxaC_10g00840	Lhca4	+								FxaC_10g00840	FxaC_28g15060			FxaC_10g00840	FxaC_23g54750	FxaC_10g00840						FxaC_10g00840	FxaC_19g15960	FxaC_10g00840	Lhca4	+		FxaC_10g00840	FxaC_14g23650	FxaC_10g00840			FxaC_10g00840	FxaC_7g09960	FxaC_10g00840
FxaC_10g00860	Lhca4	+		FxaC_10g00860	FxaC_13g07620	FxaC_10g00860	Lhca4	+			FxaC_10g00860	FxaC_14g10100	FxaC_10g00860	Lhca4	+								FxaC_10g00860	FxaC_10g02180	FxaC_10g00860		FxaC_10g00860	FxaC_5g12550	FxaC_10g00860						FxaC_10g00860	FxaC_10g40720	FxaC_10g00860	Lhca4	+		FxaC_10g00860	FxaC_7g08300	FxaC_10g00860			FxaC_10g00860	FxaC_27g51170
FxaC_11g03610	Lhca4	+		FxaC_11g03610	FxaC_14g06600						FxaC_11g03610	FxaC_10g15920	FxaC_11g03610	Lhca4	+								FxaC_11g03610	FxaC_21g56590			FxaC_11g03610	FxaC_25g38140	FxaC_11g03610						FxaC_11g03610	FxaC_26g05110	FxaC_11g03610	Lhca4	+		FxaC_11g03610	FxaC_22g72010	FxaC_11g03610			FxaC_11g03610	FxaC_24g17291	FxaC_11g03610
FxaC_9g10810	Lhcb1	+		FxaC_9g10810	FxaC_2g17260						FxaC_9g10810	FxaC_12g33330			+								FxaC_9g10810	FxaC_3g22790			FxaC_9g10810	FxaC_24g05280							FxaC_9g10810	FxaC_18g23820	FxaC_9g10810	Lhcb1	+		FxaC_9g10810	FxaC_17g28570	FxaC_9g10810			FxaC_9g10810	FxaC_7g26890
FxaC_9g48690	Lhcb1	+		FxaC_9g48690	FxaC_19g12860	FxaC_9g48690	Lhcb1	+			FxaC_9g48690	FxaC_7g38430	FxaC_9g48690	Lhcb1	+								FxaC_9g48690	FxaC_11g16030			FxaC_9g48690	FxaC_23g07380	FxaC_9g48690						FxaC_9g48690	FxaC_11g17680		Lhcb1	+		FxaC_9g48690	FxaC_19g32180				FxaC_9g48690	FxaC_10g40700
FxaC_11g39290	Lhcb1	+		FxaC_11g39290	FxaC_14g06400						FxaC_11g39290	FxaC_24g15820			+								FxaC_11g39290	FxaC_22g56540			FxaC_11g39290	FxaC_5g28050	FxaC_11g39290						FxaC_11g39290	FxaC_20g06040	FxaC_11g39290	Lhcb1	+		FxaC_11g39290	FxaC_22g27710	FxaC_11g39290			FxaC_11g39290	FxaC_26g39270
FxaC_12g44000	Lhcb1	+		FxaC_12g44000	FxaC_7g08300	FxaC_12g44000	Lhcb1	+			FxaC_12g44000	FxaC_20g14700	FxaC_12g44000	Lhcb1	+								FxaC_12g44000	FxaC_6g38120	FxaC_12g44000		FxaC_12g44000	FxaC_6g01770	FxaC_12g44000						FxaC_12g44000	FxaC_7g36501	FxaC_12g44000	Lhcb1	+		FxaC_12g44000	FxaC_11g14050	FxaC_12g44000			FxaC_12g44000	FxaC_12g44000	FxaC_12g44000
FxaC_17g19580	Lhcb1	+		FxaC_17g19580	FxaC_21g17250	FxaC_17g19580	Lhcb1	+			FxaC_17g19580	FxaC_1g08940	FxaC_17g19580	Lhcb1	+								FxaC_17g19580	FxaC_21g12160	FxaC_17g19580		FxaC_17g19580	FxaC_9g38400	FxaC_17g19580						FxaC_17g19580	FxaC_17g51980	FxaC_17g19580	Lhcb1	+		FxaC_17g19580	FxaC_24g16020	FxaC_17g19580			FxaC_17g19580	FxaC_10g33860
FxaC_18g30990	Lhcb1	+		FxaC_18g30990	FxaC_25g54580	FxaC_18g30990	Lhcb1	+			FxaC_18g30990	FxaC_26g11310	FxaC_18g30990	Lhcb1	+								FxaC_18g30990	FxaC_23g61590	FxaC_18g30990		FxaC_18g30990	FxaC_13g04280	FxaC_18g30990						FxaC_18g30990	FxaC_12g41240		Lhcb1	+		FxaC_18g30990	FxaC_24g41460	FxaC_18g30990			FxaC_18g30990	FxaC_9g44920
FxaC_19g12860	Lhcb1	+		FxaC_19g12860	FxaC_7g06880	FxaC_19g12860	Lhcb1	+			FxaC_19g12860	FxaC_17g45110	FxaC_19g12860	Lhcb1	+								FxaC_19g12860	FxaC_14g06600	FxaC_19g12860		FxaC_19g12860	FxaC_14g24300	FxaC_19g12860						FxaC_19g12860	FxaC_1g23080		Lhcb1	+		FxaC_19g12860	FxaC_25g35600	FxaC_19g12860			FxaC_19g12860	FxaC_17g45590
FxaC_20g15470	Lhcb1	+		FxaC_20g15470	FxaC_24g56420	FxaC_20g15470	Lhcb1	+			FxaC_20g15470	FxaC_14g09281	FxaC_20g15470	Lhcb1	+								FxaC_20g15470	FxaC_20g00450	FxaC_20g15470		FxaC_20g15470	FxaC_24g41230	FxaC_20g15470						FxaC_20g15470	FxaC_9g42110		Lhcb1	+		FxaC_20g15470	FxaC_28g26990	FxaC_20g15470			FxaC_20g15470	FxaC_21g27910
FxaC_21g19510	Lhcb1	+		FxaC_21g19510	FxaC_20g10730						FxaC_21g19510	FxaC_15g22500			+								FxaC_21g19510	novel.1450			FxaC_21g19510	FxaC_22g16710	FxaC_21g19510						FxaC_21g19510	FxaC_9g09760		Lhcb1	+		FxaC_21g19510	FxaC_23g37790				FxaC_21g19510	FxaC_28g35210
FxaC_22g16710	Lhcb1	+		FxaC_22g16710	FxaC_6g27210						FxaC_22g16710	FxaC_20g35010			+								FxaC_22g16710	FxaC_23g35020			FxaC_22g16710	FxaC_18g02800	FxaC_22g16710						FxaC_22g16710	FxaC_18g08330		Lhcb1	+		FxaC_22g16710	novel.2028				FxaC_22g16710	FxaC_21g25230
FxaC_23g61590	Lhcb1	+		FxaC_23g61590	FxaC_20g00450	FxaC_23g61590	Lhcb1	+			FxaC_23g61590	FxaC_18g34080	FxaC_23g61590	Lhcb1	+								FxaC_23g61590	FxaC_11g37810	FxaC_23g61590		FxaC_23g61590	FxaC_7g40110	FxaC_23g61590						FxaC_23g61590	FxaC_28g04380	FxaC_23g61590	Lhcb1	+		FxaC_23g61590	FxaC_18g30890	FxaC_23g61590			FxaC_23g61590	FxaC_12g09390	FxaC_23g61590
FxaC_23g61600	Lhcb1	+		FxaC_23g61600	FxaC_9g05640						FxaC_23g61600	FxaC_23g32810			+								FxaC_23g61600	FxaC_23g51350	FxaC_23g61600		FxaC_23g61600	FxaC_6g11621	FxaC_23g61600						FxaC_23g61600	FxaC_5g34780		Lhcb1	+		FxaC_23g61600	FxaC_3g05621	FxaC_23g61600			FxaC_23g61600	FxaC_20g02560
FxaC_24g47190	Lhcb1	+		FxaC_24g47190	FxaC_21g12160	FxaC_24g47190	Lhcb1	+			FxaC_24g47190	FxaC_12g32151			+								FxaC_24g47190	FxaC_18g06270	FxaC_24g47190		FxaC_24g47190	FxaC_8g12250	FxaC_24g47190						FxaC_24g47190	FxaC_8g36470	FxaC_24g47190	Lhcb1	+		FxaC_24g47190	FxaC_12g10190				FxaC_24g47190	FxaC_4g33090
FxaC_24g47220	Lhcb1	+		FxaC_24g47220	novel.2292						FxaC_24g47220	FxaC_25g35600			+								FxaC_24g47220	FxaC_12g04160			FxaC_24g47220	FxaC_14g23510	FxaC_24g47220						FxaC_24g47220	FxaC_26g16570		Lhcb1	+		FxaC_24g47220	FxaC_23g54230	FxaC_24g47220			FxaC_24g47220	FxaC_17g54440
FxaC_21g16130	Lhcb2	+		FxaC_21g16130	FxaC_27g39930						FxaC_21g16130	FxaC_5g03380			+								FxaC_21g16130	FxaC_15g06910			FxaC_21g16130	FxaC_1g12980	FxaC_21g16130						FxaC_21g16130	FxaC_4g17000		Lhcb2	+		FxaC_21g16130	FxaC_10g12581				FxaC_21g16130	FxaC_24g42010
FxaC_22g13890	Lhcb2	+		FxaC_22g13890	FxaC_28g10880						FxaC_22g13890	FxaC_13g05160	FxaC_22g13890	Lhcb2	+								FxaC_22g13890	FxaC_20g10730			FxaC_22g13890	FxaC_5g06240	FxaC_22g13890						FxaC_22g13890	FxaC_20g15590		Lhcb2	+		FxaC_22g13890	FxaC_5g10870				FxaC_22g13890	FxaC_23g52640
FxaC_22g14090	Lhcb2	+		FxaC_22g14090	FxaC_15g22500						FxaC_22g14090	FxaC_19g39550			+								FxaC_22g14090	FxaC_9g39580			FxaC_22g14090	FxaC_23g32810	FxaC_22g14090						FxaC_22g14090	FxaC_8g11500		Lhcb2	+		FxaC_22g14090	FxaC_4g36810	FxaC_22g14090			FxaC_22g14090	FxaC_3g13150
FxaC_24g49800	Lhcb2	+		FxaC_24g49800	FxaC_8g30420	FxaC_24g49800	Lhcb2	+			FxaC_24g49800	FxaC_12g50521	FxaC_24g49800	Lhcb2	+								FxaC_24g49800	FxaC_7g08300	FxaC_24g49800		FxaC_24g49800	FxaC_18g16130	FxaC_24g49800						FxaC_24g49800	FxaC_11g12320	FxaC_24g49800	Lhcb2	+		FxaC_24g49800	FxaC_21g27510	FxaC_24g49800			FxaC_24g49800	FxaC_24g15370
FxaC_9g32310	Lhcb3	+		FxaC_9g32310	FxaC_8g23340	FxaC_9g32310	Lhcb3	+			FxaC_9g32310	FxaC_12g48850	FxaC_9g32310	Lhcb3	+								FxaC_9g32310	FxaC_28g01460	FxaC_9g32310		FxaC_9g32310	FxaC_7g01340	FxaC_9g32310						FxaC_9g32310	FxaC_18g37800	FxaC_9g32310	Lhcb3	+		FxaC_9g32310	FxaC_17g49040	FxaC_9g32310			FxaC_9g32310	FxaC_13g11500	FxaC_9g32310
FxaC_10g22780	Lhcb3	+		FxaC_10g22780	FxaC_25g40690	FxaC_10g22780	Lhcb3	+			FxaC_10g22780	FxaC_5g06240	FxaC_10g22780	Lhcb3	+								FxaC_10g22780	FxaC_21g18301	FxaC_10g22780		FxaC_10g22780	FxaC_17g18720	FxaC_10g22780						FxaC_10g22780	FxaC_25g43570	FxaC_10g22780	Lhcb3	+		FxaC_10g22780	FxaC_21g12070	FxaC_10g22780			FxaC_10g22780	FxaC_23g05450	FxaC_10g22780
FxaC_11g20420	Lhcb3	+		FxaC_11g20420	FxaC_18g12310	FxaC_11g20420	Lhcb3	+			FxaC_11g20420	FxaC_1g21920	FxaC_11g20420	Lhcb3	+								FxaC_11g20420	FxaC_23g32620	FxaC_11g20420		FxaC_11g20420	FxaC_3g03160	FxaC_11g20420						FxaC_11g20420	FxaC_23g08041	FxaC_11g20420	Lhcb3	+		FxaC_11g20420	FxaC_21g17250	FxaC_11g20420			FxaC_11g20420	FxaC_3g12980	FxaC_11g20420
FxaC_21g55390	Lhcb4	+		FxaC_21g55390	FxaC_25g59221	FxaC_21g55390	Lhcb4	+			FxaC_21g55390	FxaC_27g35930	FxaC_21g55390	Lhcb4	+								FxaC_21g55390	FxaC_19g24400	FxaC_21g55390		FxaC_21g55390	FxaC_5g00760	FxaC_21g55390						FxaC_21g55390	FxaC_2g17710		Lhcb4	+		FxaC_21g55390	FxaC_4g28030	FxaC_21g55390			FxaC_21g55390	FxaC_18g23860
FxaC_21g56590	Lhcb4	+		FxaC_21g56590	FxaC_27g50770	FxaC_21g56590	Lhcb4	+			FxaC_21g56590	FxaC_28g01350	FxaC_21g56590	Lhcb4	+								FxaC_21g56590	FxaC_13g38080	FxaC_21g56590		FxaC_21g56590	FxaC_21g10910	FxaC_21g56590						FxaC_21g56590	FxaC_24g44210		Lhcb4	+		FxaC_21g56590	FxaC_12g08370	FxaC_21g56590			FxaC_21g56590	FxaC_11g37430
FxaC_22g56330	Lhcb4	+		FxaC_22g56330	FxaC_24g30210	FxaC_22g56330	Lhcb4	+			FxaC_22g56330	FxaC_8g15750	FxaC_22g56330	Lhcb4	+								FxaC_22g56330	FxaC_13g07440			FxaC_22g56330	FxaC_5g16820	FxaC_22g56330						FxaC_22g56330	FxaC_18g02590		Lhcb4	+		FxaC_22g56330	FxaC_23g10250	FxaC_22g56330			FxaC_22g56330	FxaC_9g13630
FxaC_23g31370	Lhcb4	+		FxaC_23g31370	FxaC_11g12320						FxaC_23g31370	FxaC_28g19720	FxaC_23g31370	Lhcb4	+								FxaC_23g31370	FxaC_17g03290			FxaC_23g31370	FxaC_23g44030	FxaC_23g31370						FxaC_23g31370	FxaC_26g37860		Lhcb4	+		FxaC_23g31370	FxaC_17g52410	FxaC_23g31370			FxaC_23g31370	FxaC_17g56020
FxaC_24g16020	Lhcb4	+		FxaC_24g16020	FxaC_12g08500	FxaC_24g16020	Lhcb4	+			FxaC_24g16020	FxaC_10g00860	FxaC_24g16020	Lhcb4	+								FxaC_24g16020	FxaC_5g20330	FxaC_24g16020		FxaC_24g16020	FxaC_26g03510	FxaC_24g16020						FxaC_24g16020	FxaC_26g42540		Lhcb4	+		FxaC_24g16020	FxaC_8g37581	FxaC_24g16020			FxaC_24g16020	FxaC_22g28930
FxaC_25g43770	Lhcb4	+		FxaC_25g43770	FxaC_15g22570	FxaC_25g43770	Lhcb4	+			FxaC_25g43770	FxaC_13g34560	FxaC_25g43770	Lhcb4	+								FxaC_25g43770	FxaC_5g20810			FxaC_25g43770	FxaC_24g54421	FxaC_25g43770						FxaC_25g43770	FxaC_24g21130		Lhcb4	+		FxaC_25g43770	FxaC_4g16290				FxaC_25g43770	FxaC_9g45680
FxaC_26g13440	Lhcb4	+		FxaC_26g13440	FxaC_11g17680	FxaC_26g13440	Lhcb4	+			FxaC_26g13440	FxaC_19g32180	FxaC_26g13440	Lhcb4	+								FxaC_26g13440	FxaC_23g02760			FxaC_26g13440	FxaC_21g12070	FxaC_26g13440						FxaC_26g13440	FxaC_6g04420		Lhcb4	+		FxaC_26g13440	FxaC_12g49851				FxaC_26g13440	FxaC_9g12501
FxaC_28g10070	Lhcb4	+		FxaC_28g10070	FxaC_8g30851	FxaC_28g10070	Lhcb4	+			FxaC_28g10070	FxaC_25g44200	FxaC_28g10070	Lhcb4	+								FxaC_28g10070	FxaC_11g12320			FxaC_28g10070	FxaC_10g28920	FxaC_28g10070						FxaC_28g10070	FxaC_15g13460	FxaC_28g10070	Lhcb4	+		FxaC_28g10070	FxaC_8g15850	FxaC_28g10070			FxaC_28g10070	FxaC_2g27650	FxaC_28g10070
FxaC_10g18260	Lhcb5	+		FxaC_10g18260	FxaC_15g06490	FxaC_10g18260	Lhcb5	+			FxaC_10g18260	FxaC_1g18320	FxaC_10g18260	Lhcb5	+								FxaC_10g18260	FxaC_23g54750	FxaC_10g18260		FxaC_10g18260	FxaC_14g19480	FxaC_10g18260						FxaC_10g18260	FxaC_5g16110	FxaC_10g18260	Lhcb5	+		FxaC_10g18260	FxaC_15g39850	FxaC_10g18260			FxaC_10g18260	FxaC_13g26790
FxaC_11g16030	Lhcb5	+		FxaC_11g16030	FxaC_11g15320						FxaC_11g16030	FxaC_17g01530	FxaC_11g16030	Lhcb5	+								FxaC_11g16030	FxaC_9g21430	FxaC_11g16030		FxaC_11g16030	FxaC_10g04891	FxaC_11g16030						FxaC_11g16030	FxaC_10g33391		Lhcb5	+		FxaC_11g16030	FxaC_21g61970	FxaC_11g16030			FxaC_11g16030	FxaC_15g34490
FxaC_12g33330	Lhcb5	+		FxaC_12g33330	FxaC_9g40281	FxaC_12g33330	Lhcb5	+			FxaC_12g33330	FxaC_18g19150	FxaC_12g33330	Lhcb5	+								FxaC_12g33330	FxaC_7g06100	FxaC_12g33330		FxaC_12g33330	FxaC_2g17170	FxaC_12g33330						FxaC_12g33330	FxaC_19g13670		Lhcb5	+		FxaC_12g33330	FxaC_13g02510	FxaC_12g33330			FxaC_12g33330	FxaC_25g40490
FxaC_17g45110	Lhcb5	+		FxaC_17g45110	FxaC_3g25020	FxaC_17g45110	Lhcb5	+			FxaC_17g45110	FxaC_15g06340	FxaC_17g45110	Lhcb5	+								FxaC_17g45110	FxaC_8g29140	FxaC_17g45110		FxaC_17g45110	FxaC_10g12581	FxaC_17g45110						FxaC_17g45110	FxaC_20g13020	FxaC_17g45110	Lhcb5	+		FxaC_17g45110	FxaC_12g28180	FxaC_17g45110			FxaC_17g45110	FxaC_6g13440
FxaC_18g12310	Lhcb6	+		FxaC_18g12310	FxaC_28g13030	FxaC_18g12310	Lhcb6	+			FxaC_18g12310	FxaC_17g32990	FxaC_18g12310	Lhcb6	+								FxaC_18g12310	FxaC_10g48980	FxaC_18g12310		FxaC_18g12310	FxaC_19g34950	FxaC_18g12310						FxaC_18g12310	FxaC_7g25860	FxaC_18g12310	Lhcb6	+		FxaC_18g12310	FxaC_23g54750				FxaC_18g12310	FxaC_1g01050
FxaC_19g26400	Lhcb6	+		FxaC_19g26400	FxaC_27g47470						FxaC_19g26400	FxaC_5g31370			+								FxaC_19g26400	FxaC_20g30640			FxaC_19g26400	FxaC_12g43430							FxaC_19g26400	FxaC_4g28980		Lhcb6	+		FxaC_19g26400	FxaC_12g44000				FxaC_19g26400	FxaC_23g06160
FxaC_19g32180	Lhcb6	+		FxaC_19g32180	FxaC_28g24300	FxaC_19g32180	Lhcb6	+			FxaC_19g32180	FxaC_23g35760	FxaC_19g32180	Lhcb6	+								FxaC_19g32180	FxaC_17g50871	FxaC_19g32180		FxaC_19g32180	FxaC_15g13230	FxaC_19g32180						FxaC_19g32180	FxaC_16g28810	FxaC_19g32180	Lhcb6	+		FxaC_19g32180	FxaC_12g23830	FxaC_19g32180			FxaC_19g32180	FxaC_21g20450
FxaC_20g35010	Lhcb6	+		FxaC_20g35010	FxaC_15g02790	FxaC_20g35010	Lhcb6	+			FxaC_20g35010	FxaC_21g59260	FxaC_20g35010	Lhcb6	+								FxaC_20g35010	FxaC_16g05680	FxaC_20g35010		FxaC_20g35010	FxaC_5g34120	FxaC_20g35010						FxaC_20g35010	FxaC_20g00490	FxaC_20g35010	Lhcb6	+		FxaC_20g35010	FxaC_17g52870	FxaC_20g35010			FxaC_20g35010	FxaC_19g07440
FxaC_9g37770	Lhcb7	+		FxaC_9g37770	FxaC_25g35680	FxaC_9g37770	Lhcb7	+			FxaC_9g37770	FxaC_2g17300	FxaC_9g37770	Lhcb7	+								FxaC_9g37770	FxaC_25g60830	FxaC_9g37770		FxaC_9g37770	FxaC_9g40281	FxaC_9g37770						FxaC_9g37770	FxaC_24g27020		Lhcb7	+		FxaC_9g37770	FxaC_9g20210	FxaC_9g37770			FxaC_9g37770	FxaC_18g39220
FxaC_19g34950	HEM11	+		FxaC_19g34950	FxaC_13g00190	FxaC_19g34950	HEM11	+			FxaC_19g34950	FxaC_23g53080	FxaC_19g34950	HEM11	+								FxaC_19g34950	FxaC_5g03380	FxaC_19g34950		FxaC_19g34950	FxaC_24g05470	FxaC_19g34950						FxaC_19g34950	FxaC_24g21970	FxaC_19g34950	HEM11	+		FxaC_19g34950	FxaC_11g20420				FxaC_19g34950	FxaC_26g28511
FxaC_18g08330	HEM11	+		FxaC_18g08330	FxaC_17g55530	FxaC_18g08330	HEM11	+			FxaC_18g08330	FxaC_15g02920	FxaC_18g08330	HEM11	+								FxaC_18g08330	FxaC_15g06340	FxaC_18g08330		FxaC_18g08330	FxaC_18g30890	FxaC_18g08330						FxaC_18g08330	FxaC_6g44990	FxaC_18g08330	HEM11	+		FxaC_18g08330	FxaC_5g37580	FxaC_18g08330			FxaC_18g08330	FxaC_3g10691
FxaC_17g49040	HEM11	+		FxaC_17g49040	FxaC_11g14050	FxaC_17g49040	HEM11	+			FxaC_17g49040	FxaC_13g33450	FxaC_17g49040	HEM11	+								FxaC_17g49040	FxaC_11g44270	FxaC_17g49040		FxaC_17g49040	FxaC_20g32320	FxaC_17g49040						FxaC_17g49040	FxaC_4g35820	FxaC_17g49040	HEM11	+		FxaC_17g49040	FxaC_2g08690	FxaC_17g49040			FxaC_17g49040	FxaC_24g41230	FxaC_17g49040
FxaC_24g05890	HEMH2	+		FxaC_24g05890	FxaC_19g16150	FxaC_24g05890	HEMH2	+			FxaC_24g05890	FxaC_10g02180	FxaC_24g05890	HEMH2	+								FxaC_24g05890	FxaC_3g02310			FxaC_24g05890	FxaC_17g52561	FxaC_24g05890						FxaC_24g05890	FxaC_1g02300		HEMH2	+		FxaC_24g05890	FxaC_20g15590				FxaC_24g05890	FxaC_13g20590
FxaC_21g70470	HEMH2	+		FxaC_21g70470	FxaC_8g29140	FxaC_21g70470	HEMH2	+			FxaC_21g70470	FxaC_15g09670	FxaC_21g70470	HEMH2	+								FxaC_21g70470	FxaC_3g18880			FxaC_21g70470	FxaC_7g09750	FxaC_21g70470						FxaC_21g70470	FxaC_26g14670		HEMH2	+		FxaC_21g70470	FxaC_19g20330				FxaC_21g70470	FxaC_19g18630
FxaC_5g02610	HEMH	-		FxaC_5g02610	FxaC_15g02920						FxaC_5g02610	FxaC_14g19480			-								FxaC_5g02610	FxaC_12g18880	FxaC_5g02610		FxaC_5g02610	FxaC_20g23380							FxaC_5g02610	FxaC_21g42810		HEMH	-		FxaC_5g02610	FxaC_21g65420				FxaC_5g02610	FxaC_24g23040
FxaC_21g37830	CHLH	+		FxaC_21g37830	FxaC_21g11270	FxaC_21g37830	CHLH	+			FxaC_21g37830	FxaC_26g03510	FxaC_21g37830	CHLH	+								FxaC_21g37830	FxaC_8g31410	FxaC_21g37830		FxaC_21g37830	FxaC_6g20920	FxaC_21g37830						FxaC_21g37830	FxaC_19g19460	FxaC_21g37830	CHLH	+		FxaC_21g37830	FxaC_5g16110	FxaC_21g37830			FxaC_21g37830	FxaC_11g24500
FxaC_22g34530	CHLH	+		FxaC_22g34530	FxaC_17g22950	FxaC_22g34530	CHLH	+			FxaC_22g34530	FxaC_12g47560	FxaC_22g34530	CHLH	+								FxaC_22g34530	FxaC_10g18311	FxaC_22g34530		FxaC_22g34530	FxaC_1g17980	FxaC_22g34530						FxaC_22g34530	FxaC_24g13800	FxaC_22g34530	CHLH	+		FxaC_22g34530	FxaC_18g20270	FxaC_22g34530			FxaC_22g34530	FxaC_2g07770
FxaC_3g36960	CRD1	+		FxaC_3g36960	FxaC_23g13310	FxaC_3g36960	CRD1	+			FxaC_3g36960	FxaC_16g19810	FxaC_3g36960	CRD1	+								FxaC_3g36960	FxaC_25g35600	FxaC_3g36960		FxaC_3g36960	FxaC_4g03510	FxaC_3g36960						FxaC_3g36960	FxaC_16g25430		CRD1	+		FxaC_3g36960	FxaC_19g12860				FxaC_3g36960	FxaC_1g00780
FxaC_1g39340	CRD1	+		FxaC_1g39340	FxaC_24g15120						FxaC_1g39340	FxaC_8g13000	FxaC_1g39340	CRD1	+								FxaC_1g39340	FxaC_17g07940			FxaC_1g39340	FxaC_22g24920	FxaC_1g39340						FxaC_1g39340	FxaC_10g05860		CRD1	+		FxaC_1g39340	FxaC_26g13060				FxaC_1g39340	FxaC_1g10730
FxaC_4g03510	CRD1	+		FxaC_4g03510	FxaC_9g38860						FxaC_4g03510	FxaC_24g54960			+								FxaC_4g03510	FxaC_15g18350			FxaC_4g03510	FxaC_5g40800	FxaC_4g03510						FxaC_4g03510	FxaC_18g44040		CRD1	+		FxaC_4g03510	FxaC_21g70321				FxaC_4g03510	FxaC_5g34100
FxaC_2g41500	CRD1	+		FxaC_2g41500	FxaC_3g26420						FxaC_2g41500	FxaC_2g27650			+								FxaC_2g41500	FxaC_6g11621			FxaC_2g41500	FxaC_14g18150	FxaC_2g41500						FxaC_2g41500	FxaC_13g20082		CRD1	+		FxaC_2g41500	FxaC_24g49800				FxaC_2g41500	FxaC_26g02910
FxaC_15g20160	DCVR	+		FxaC_15g20160	FxaC_8g05061	FxaC_15g20160	DCVR	+			FxaC_15g20160	FxaC_8g12250	FxaC_15g20160	DCVR	+								FxaC_15g20160	FxaC_16g27260			FxaC_15g20160	FxaC_21g27910	FxaC_15g20160						FxaC_15g20160	FxaC_8g09250		DCVR	+		FxaC_15g20160	FxaC_6g07430				FxaC_15g20160	FxaC_28g10070
FxaC_13g35890	DCVR	+		FxaC_13g35890	FxaC_5g02340						FxaC_13g35890	FxaC_2g17260	FxaC_13g35890	DCVR	+								FxaC_13g35890	FxaC_9g11880			FxaC_13g35890	FxaC_21g29300	FxaC_13g35890						FxaC_13g35890	FxaC_18g12310		DCVR	+		FxaC_13g35890	FxaC_18g40590				FxaC_13g35890	FxaC_18g21450
FxaC_16g17340	DCVR	+		FxaC_16g17340	FxaC_16g07940						FxaC_16g17340	FxaC_26g13440	FxaC_16g17340	DCVR	+								FxaC_16g17340	FxaC_22g14960			FxaC_16g17340	FxaC_23g35760	FxaC_16g17340						FxaC_16g17340	FxaC_28g07850		DCVR	+		FxaC_16g17340	FxaC_5g12550				FxaC_16g17340	FxaC_28g14820
FxaC_10g19120	PORA	+		FxaC_10g19120	FxaC_11g39480						FxaC_10g19120	FxaC_5g12550			+								FxaC_10g19120	FxaC_1g04840	FxaC_10g19120		FxaC_10g19120	FxaC_15g02920	FxaC_10g19120						FxaC_10g19120	FxaC_12g45260	FxaC_10g19120	PORA	+		FxaC_10g19120	FxaC_21g56590				FxaC_10g19120	FxaC_11g35860
FxaC_12g28810	PORA	+		FxaC_12g28810	FxaC_2g10520						FxaC_12g28810	FxaC_10g05110			+								FxaC_12g28810	FxaC_3g02300			FxaC_12g28810	FxaC_13g40790	FxaC_12g28810						FxaC_12g28810	FxaC_19g36610		PORA	+		FxaC_12g28810	FxaC_5g35030				FxaC_12g28810	FxaC_19g15970
FxaC_11g19790	PORA	+		FxaC_11g19790	FxaC_26g00920						FxaC_11g19790	FxaC_7g39400			+								FxaC_11g19790	FxaC_24g30210			FxaC_11g19790	FxaC_11g14050	FxaC_11g19790						FxaC_11g19790	FxaC_1g00270		PORA	+		FxaC_11g19790	FxaC_13g04280				FxaC_11g19790	FxaC_10g13360
FxaC_9g32850	PORA	+		FxaC_9g32850	FxaC_10g03140						FxaC_9g32850	FxaC_18g06270			+								FxaC_9g32850	FxaC_11g17680			FxaC_9g32850	FxaC_8g14760	FxaC_9g32850						FxaC_9g32850	FxaC_23g49100		PORA	+		FxaC_9g32850	FxaC_27g39750				FxaC_9g32850	FxaC_3g20460
FxaC_23g39260	CHLG	+		FxaC_23g39260	FxaC_1g26890						FxaC_23g39260	FxaC_21g33810	FxaC_23g39260	CHLG	+								FxaC_23g39260	FxaC_17g18300			FxaC_23g39260	FxaC_3g22790	FxaC_23g39260						FxaC_23g39260	FxaC_21g12840		CHLG	+		FxaC_23g39260	FxaC_17g09460				FxaC_23g39260	FxaC_13g22050
FxaC_8g39250	SGRL	+		FxaC_8g39250	FxaC_20g30640	FxaC_8g39250	SGRL	+			FxaC_8g39250	FxaC_25g37860	FxaC_8g39250	SGRL	+								FxaC_8g39250	FxaC_13g51211			FxaC_8g39250	FxaC_28g01350	FxaC_8g39250						FxaC_8g39250	FxaC_5g37580		SGRL	+		FxaC_8g39250	FxaC_16g27260				FxaC_8g39250	FxaC_6g28750
FxaC_5g43090	SGRL	+		FxaC_5g43090	FxaC_22g19220						FxaC_5g43090	FxaC_20g11120			+								FxaC_5g43090	FxaC_5g31370			FxaC_5g43090	FxaC_2g41500							FxaC_5g43090	FxaC_14g06600		SGRL	+		FxaC_5g43090	FxaC_7g34100				FxaC_5g43090	FxaC_9g12481
FxaC_6g00200	SGRL	+		FxaC_6g00200	FxaC_14g04961						FxaC_6g00200	FxaC_27g39750			+								FxaC_6g00200	FxaC_20g02680			FxaC_6g00200	FxaC_17g44180	FxaC_6g00200						FxaC_6g00200	FxaC_24g23040		SGRL	+		FxaC_6g00200	FxaC_1g03410				FxaC_6g00200	FxaC_22g12140
FxaC_7g28730	CLH1	+		FxaC_7g28730	FxaC_22g31620						FxaC_7g28730	FxaC_9g51150	FxaC_7g28730	CLH1	+								FxaC_7g28730	FxaC_6g26980			FxaC_7g28730	FxaC_5g31370							FxaC_7g28730	FxaC_15g06490		CLH1	+		FxaC_7g28730	FxaC_27g39370	FxaC_7g28730			FxaC_7g28730	FxaC_26g16350
FxaC_6g36130	CLH1	+		FxaC_6g36130	FxaC_17g15240						FxaC_6g36130	FxaC_5g40800			+								FxaC_6g36130	FxaC_7g43100			FxaC_6g36130	FxaC_17g16490							FxaC_6g36130	FxaC_14g24431		CLH1	+		FxaC_6g36130	FxaC_12g10170				FxaC_6g36130	FxaC_4g36460
FxaC_18g30890	CHLP	+		FxaC_18g30890	FxaC_4g14750	FxaC_18g30890	CHLP	+			FxaC_18g30890	FxaC_6g44560	FxaC_18g30890	CHLP	+								FxaC_18g30890	FxaC_15g00790			FxaC_18g30890	FxaC_6g07430	FxaC_18g30890						FxaC_18g30890	FxaC_20g24650	FxaC_18g30890	CHLP	+		FxaC_18g30890	FxaC_14g10461	FxaC_18g30890			FxaC_18g30890	FxaC_18g20430
FxaC_20g15590	CHLP	+		FxaC_20g15590	FxaC_4g18870	FxaC_20g15590	CHLP	+			FxaC_20g15590	FxaC_11g14050	FxaC_20g15590	CHLP	+								FxaC_20g15590	FxaC_6g09120	FxaC_20g15590		FxaC_20g15590	FxaC_12g41110	FxaC_20g15590						FxaC_20g15590	FxaC_15g36381	FxaC_20g15590	CHLP	+		FxaC_20g15590	FxaC_16g27490	FxaC_20g15590			FxaC_20g15590	FxaC_5g32200
FxaC_17g19680	CHLP	+		FxaC_17g19680	FxaC_28g14990						FxaC_17g19680	FxaC_20g34140			+								FxaC_17g19680	FxaC_23g56970			FxaC_17g19680	FxaC_7g42070	FxaC_17g19680						FxaC_17g19680	FxaC_17g22810		CHLP	+		FxaC_17g19680	FxaC_7g19960				FxaC_17g19680	FxaC_24g54010
FxaC_19g12900	CHLP	+		FxaC_19g12900	FxaC_23g47300						FxaC_19g12900	FxaC_13g07440	FxaC_19g12900	CHLP	+								FxaC_19g12900	FxaC_10g02960			FxaC_19g12900	FxaC_6g43960	FxaC_19g12900						FxaC_19g12900	FxaC_18g44540		CHLP	+		FxaC_19g12900	FxaC_24g54120				FxaC_19g12900	FxaC_9g01410
FxaC_13g03380	CCD4	+		FxaC_13g03380	FxaC_12g45260	FxaC_13g03380	CCD4	+			FxaC_13g03380	FxaC_24g13430	FxaC_13g03380	CCD4	+								FxaC_13g03380	FxaC_11g01860	FxaC_13g03380		FxaC_13g03380	FxaC_9g48700	FxaC_13g03380						FxaC_13g03380	FxaC_19g01850		CCD4	+		FxaC_13g03380	FxaC_28g11630	FxaC_13g03380			FxaC_13g03380	FxaC_6g24560
FxaC_26g00330	BCH2	+		FxaC_26g00330	FxaC_6g43710	FxaC_26g00330	BCH2	+			FxaC_26g00330	FxaC_5g41990	FxaC_26g00330	BCH2	+								FxaC_26g00330	FxaC_22g22630			FxaC_26g00330	FxaC_21g60601							FxaC_26g00330	FxaC_24g54010		BCH2	+		FxaC_26g00330	FxaC_6g05470				FxaC_26g00330	FxaC_2g17980
FxaC_27g50090	BCH2	+		FxaC_27g50090	FxaC_8g08350	FxaC_27g50090	BCH2	+			FxaC_27g50090	FxaC_1g14150			+								FxaC_27g50090	FxaC_6g38190			FxaC_27g50090	FxaC_6g43710							FxaC_27g50090	FxaC_9g01410		BCH2	+		FxaC_27g50090	FxaC_6g21210				FxaC_27g50090	FxaC_23g54820
FxaC_21g70620	VDE	+		FxaC_21g70620	FxaC_8g14760						FxaC_21g70620	FxaC_23g13310			+								FxaC_21g70620	FxaC_7g06880			FxaC_21g70620	FxaC_7g32720	FxaC_21g70620						FxaC_21g70620	FxaC_2g09340		VDE	+		FxaC_21g70620	FxaC_19g13670				FxaC_21g70620	FxaC_20g07670
FxaC_24g15100	PYL4	-		FxaC_24g15100	FxaC_23g53080	FxaC_24g15100	PYL4	-			FxaC_24g15100	FxaC_24g43840			-								FxaC_24g15100	FxaC_9g03100			FxaC_24g15100	FxaC_1g08940							FxaC_24g15100	FxaC_9g19810		PYL4	-		FxaC_24g15100	FxaC_1g03050				FxaC_24g15100	FxaC_21g16700
FxaC_26g12580	PYL4	-		FxaC_26g12580	FxaC_10g14540	FxaC_26g12580	PYL4	-			FxaC_26g12580	FxaC_14g03030	FxaC_26g12580	PYL4	-								FxaC_26g12580	FxaC_21g37200	FxaC_26g12580		FxaC_26g12580	FxaC_3g18880							FxaC_26g12580	FxaC_24g25880		PYL4	-		FxaC_26g12580	FxaC_22g66480				FxaC_26g12580	FxaC_15g37220
FxaC_23g18180	PYL5	+		FxaC_23g18180	FxaC_24g52540	FxaC_23g18180	PYL5	+			FxaC_23g18180	FxaC_15g01750	FxaC_23g18180	PYL5	+								FxaC_23g18180	FxaC_22g12710	FxaC_23g18180		FxaC_23g18180	FxaC_13g07440	FxaC_23g18180						FxaC_23g18180	FxaC_19g17890		PYL5	+		FxaC_23g18180	FxaC_21g12160				FxaC_23g18180	FxaC_1g20960
FxaC_11g05300	PYL11	-		FxaC_11g05300	FxaC_22g23740	FxaC_11g05300	PYL11	-			FxaC_11g05300	FxaC_20g18290	FxaC_11g05300	PYL11	-								FxaC_11g05300	FxaC_28g34800			FxaC_11g05300	FxaC_1g39340							FxaC_11g05300	FxaC_7g39030		PYL11	-		FxaC_11g05300	FxaC_27g01350				FxaC_11g05300	FxaC_9g27401
FxaC_6g37230	P2C16	+		FxaC_6g37230	FxaC_25g43570	FxaC_6g37230	P2C16	+			FxaC_6g37230	FxaC_21g56590			+								FxaC_6g37230	FxaC_27g39930			FxaC_6g37230	FxaC_22g13890							FxaC_6g37230	FxaC_18g13960		P2C16	+		FxaC_6g37230	FxaC_21g67250				FxaC_6g37230	FxaC_12g48590
FxaC_21g26060	P2C16	+		FxaC_21g26060	FxaC_3g11650						FxaC_21g26060	FxaC_12g48800	FxaC_21g26060	P2C16	+								FxaC_21g26060	FxaC_12g32151			FxaC_21g26060	FxaC_27g52120							FxaC_21g26060	FxaC_26g25440		P2C16	+		FxaC_21g26060	FxaC_7g15960				FxaC_21g26060	FxaC_1g14960
FxaC_24g42790	P2C16	+		FxaC_24g42790	FxaC_3g36960						FxaC_24g42790	FxaC_12g07700	FxaC_24g42790	P2C16	+								FxaC_24g42790	FxaC_19g36310			FxaC_24g42790	FxaC_17g37290							FxaC_24g42790	FxaC_6g42400		P2C16	+		FxaC_24g42790	FxaC_23g05790				FxaC_24g42790	FxaC_17g51980
FxaC_25g54380	P2C37	+		FxaC_25g54380	FxaC_6g44010	FxaC_25g54380	P2C37	+			FxaC_25g54380	FxaC_3g38530			+								FxaC_25g54380	FxaC_24g51410			FxaC_25g54380	FxaC_20g30640							FxaC_25g54380	FxaC_9g21430		P2C37	+		FxaC_25g54380	FxaC_27g04260				FxaC_25g54380	FxaC_21g15230
FxaC_28g11430	P2C37	+		FxaC_28g11430	FxaC_14g10100	FxaC_28g11430	P2C37	+			FxaC_28g11430	FxaC_22g15120			+								FxaC_28g11430	FxaC_5g00031			FxaC_28g11430	FxaC_11g09960							FxaC_28g11430	FxaC_12g01010		P2C37	+		FxaC_28g11430	FxaC_8g31400				FxaC_28g11430	FxaC_14g06020
FxaC_28g12840	P2C37	+		FxaC_28g12840	FxaC_26g07720	FxaC_28g12840	P2C37	+			FxaC_28g12840	FxaC_19g34950			+								FxaC_28g12840	FxaC_17g36920			FxaC_28g12840	FxaC_7g38430							FxaC_28g12840	FxaC_5g09870		P2C37	+		FxaC_28g12840	FxaC_15g33220				FxaC_28g12840	FxaC_18g41990
FxaC_25g53800	P2C51	+		FxaC_25g53800	FxaC_7g42070	FxaC_25g53800	P2C51	+			FxaC_25g53800	FxaC_8g25700			+								FxaC_25g53800	FxaC_12g07350			FxaC_25g53800	FxaC_10g10720							FxaC_25g53800	FxaC_27g39370		P2C51	+		FxaC_25g53800	FxaC_13g05421				FxaC_25g53800	FxaC_17g21490
FxaC_27g51320	P2C51	+		FxaC_27g51320	FxaC_3g13040	FxaC_27g51320	P2C51	+			FxaC_27g51320	FxaC_18g30890			+								FxaC_27g51320	FxaC_18g06190			FxaC_27g51320	FxaC_23g29050							FxaC_27g51320	FxaC_23g50330		P2C51	+		FxaC_27g51320	FxaC_5g20010				FxaC_27g51320	FxaC_11g03610
FxaC_28g02380	P2C51	+		FxaC_28g02380	FxaC_23g31560	FxaC_28g02380	P2C51	+			FxaC_28g02380	FxaC_7g23330			+								FxaC_28g02380	FxaC_8g32420			FxaC_28g02380	FxaC_11g10540							FxaC_28g02380	FxaC_7g29941		P2C51	+		FxaC_28g02380	FxaC_11g45700				FxaC_28g02380	FxaC_23g02430
FxaC_2g29080	SAPK1	+		FxaC_2g29080	FxaC_20g11010	FxaC_2g29080	SAPK1	+			FxaC_2g29080	FxaC_20g15590	FxaC_2g29080	SAPK1	+								FxaC_2g29080	FxaC_5g07320			FxaC_2g29080	FxaC_17g03290	FxaC_2g29080						FxaC_2g29080	FxaC_28g17130		SAPK1	+		FxaC_2g29080	FxaC_7g39150				FxaC_2g29080	FxaC_5g08391
FxaC_19g37920	SAPK2	-		FxaC_19g37920	FxaC_19g37870	FxaC_19g37920	SAPK2	-			FxaC_19g37920	FxaC_19g12860			-								FxaC_19g37920	FxaC_11g31390			FxaC_19g37920	FxaC_12g50521	FxaC_19g37920						FxaC_19g37920	FxaC_21g09060		SAPK2	-		FxaC_19g37920	FxaC_16g06440				FxaC_19g37920	novel.1106
FxaC_20g38760	SAPK2	-		FxaC_20g38760	FxaC_15g13950	FxaC_20g38760	SAPK2	-			FxaC_20g38760	FxaC_20g40380	FxaC_20g38760	SAPK2	-								FxaC_20g38760	FxaC_21g66530	FxaC_20g38760		FxaC_20g38760	FxaC_28g00080	FxaC_20g38760						FxaC_20g38760	FxaC_7g29960		SAPK2	-		FxaC_20g38760	FxaC_17g26900				FxaC_20g38760	FxaC_9g09760
FxaC_20g06100	AL2B4	+		FxaC_20g06100	FxaC_4g14670						FxaC_20g06100	FxaC_22g29390	FxaC_20g06100	AL2B4	+								FxaC_20g06100	FxaC_27g35930			FxaC_20g06100	FxaC_15g13750							FxaC_20g06100	FxaC_8g31830		AL2B4	+		FxaC_20g06100	FxaC_1g09980				FxaC_20g06100	FxaC_4g30400
FxaC_14g03030	AL2B7	-		FxaC_14g03030	FxaC_28g16640	FxaC_14g03030	AL2B7	-			FxaC_14g03030	FxaC_1g09980	FxaC_14g03030	AL2B7	-								FxaC_14g03030	FxaC_16g29120			FxaC_14g03030	FxaC_8g08350	FxaC_14g03030						FxaC_14g03030	FxaC_22g72190		AL2B7	-		FxaC_14g03030	FxaC_1g09960				FxaC_14g03030	FxaC_10g23890
FxaC_16g29240	AL2B7	-		FxaC_16g29240	FxaC_15g25170	FxaC_16g29240	AL2B7	-			FxaC_16g29240	FxaC_24g13940	FxaC_16g29240	AL2B7	-								FxaC_16g29240	FxaC_10g28480			FxaC_16g29240	FxaC_17g28570	FxaC_16g29240						FxaC_16g29240	FxaC_25g08810		AL2B7	-		FxaC_16g29240	FxaC_12g47560				FxaC_16g29240	FxaC_12g35940
FxaC_1g30720	AL3I1	+		FxaC_1g30720	FxaC_22g07420						FxaC_1g30720	FxaC_26g13060	FxaC_1g30720	AL3I1	+								FxaC_1g30720	FxaC_18g18270			FxaC_1g30720	FxaC_24g04811	FxaC_1g30720						FxaC_1g30720	FxaC_20g18560		AL3I1	+		FxaC_1g30720	FxaC_12g03010				FxaC_1g30720	FxaC_14g10060
FxaC_2g34700	AL3I1	+		FxaC_2g34700	FxaC_18g27300						FxaC_2g34700	FxaC_21g45060	FxaC_2g34700	AL3I1	+								FxaC_2g34700	FxaC_19g12860			FxaC_2g34700	FxaC_11g38481	FxaC_2g34700						FxaC_2g34700	FxaC_17g02130		AL3I1	+		FxaC_2g34700	FxaC_4g30630				FxaC_2g34700	FxaC_9g46011
FxaC_4g13330	AL3I1	+		FxaC_4g13330	FxaC_13g08890	FxaC_4g13330	AL3I1	+			FxaC_4g13330	FxaC_16g29240	FxaC_4g13330	AL3I1	+								FxaC_4g13330	FxaC_15g04740			FxaC_4g13330	FxaC_14g12840	FxaC_4g13330						FxaC_4g13330	FxaC_6g05290		AL3I1	+		FxaC_4g13330	FxaC_3g16732				FxaC_4g13330	FxaC_21g27060
FxaC_4g27280	AL3F1	+		FxaC_4g27280	FxaC_23g47550	FxaC_4g27280	AL3F1	+			FxaC_4g27280	FxaC_26g17750			+								FxaC_4g27280	FxaC_19g19460	FxaC_4g27280		FxaC_4g27280	FxaC_5g20330							FxaC_4g27280	FxaC_23g54820		AL3F1	+		FxaC_4g27280	FxaC_11g17680				FxaC_4g27280	FxaC_7g29940
FxaC_6g01040	AMI4G	+		FxaC_6g01040	FxaC_6g02500	FxaC_6g01040	AMI4G	+			FxaC_6g01040	FxaC_19g29430	FxaC_6g01040	AMI4G	+								FxaC_6g01040	FxaC_24g49130			FxaC_6g01040	FxaC_19g23220	FxaC_6g01040						FxaC_6g01040	FxaC_20g40280		AMI4G	+		FxaC_6g01040	FxaC_17g20420				FxaC_6g01040	FxaC_15g02440
FxaC_5g13770	AX22D	-		FxaC_5g13770	FxaC_16g27311	FxaC_5g13770	AX22D	-			FxaC_5g13770	FxaC_12g28180			-								FxaC_5g13770	FxaC_22g12470	FxaC_5g13770		FxaC_5g13770	FxaC_18g06270							FxaC_5g13770	FxaC_13g32800		AX22D	-		FxaC_5g13770	FxaC_21g16760				FxaC_5g13770	FxaC_15g22570
FxaC_21g67590	IAA4	-		FxaC_21g67590	FxaC_7g28610						FxaC_21g67590	FxaC_20g13600	FxaC_21g67590	IAA4	-								FxaC_21g67590	FxaC_22g34830			FxaC_21g67590	FxaC_1g00270							FxaC_21g67590	FxaC_5g36910		IAA4	-		FxaC_21g67590	FxaC_23g49100				FxaC_21g67590	FxaC_9g43621
FxaC_22g66750	IAA4	-		FxaC_22g66750	FxaC_24g51410						FxaC_22g66750	FxaC_28g04770	FxaC_22g66750	IAA4	-								FxaC_22g66750	FxaC_28g03120			FxaC_22g66750	FxaC_26g12320							FxaC_22g66750	FxaC_9g09430		IAA4	-		FxaC_22g66750	FxaC_4g35980				FxaC_22g66750	FxaC_5g08370
FxaC_21g30210	IAA17	-		FxaC_21g30210	FxaC_5g09590						FxaC_21g30210	FxaC_20g37430			-								FxaC_21g30210	FxaC_16g15160			FxaC_21g30210	FxaC_3g25020	FxaC_21g30210						FxaC_21g30210	FxaC_16g02180		IAA17	-		FxaC_21g30210	FxaC_21g59180				FxaC_21g30210	FxaC_21g27260
FxaC_24g39290	IAA17	-		FxaC_24g39290	FxaC_27g17600	FxaC_24g39290	IAA17	-			FxaC_24g39290	FxaC_14g18150			-								FxaC_24g39290	FxaC_8g23340			FxaC_24g39290	FxaC_25g40690							FxaC_24g39290	FxaC_18g30080		IAA17	-		FxaC_24g39290	FxaC_22g69580				FxaC_24g39290	FxaC_19g36610
FxaC_3g03010	IAA20	-		FxaC_3g03010	FxaC_23g32810						FxaC_3g03010	FxaC_4g36910	FxaC_3g03010	IAA20	-								FxaC_3g03010	FxaC_8g07830			FxaC_3g03010	FxaC_11g39290							FxaC_3g03010	FxaC_3g18780		IAA20	-		FxaC_3g03010	FxaC_21g32260				FxaC_3g03010	FxaC_1g11050
FxaC_21g12160	GH310	+		FxaC_21g12160	FxaC_10g05560	FxaC_21g12160	GH310	+			FxaC_21g12160	FxaC_9g48690	FxaC_21g12160	GH310	+								FxaC_21g12160	FxaC_9g37770	FxaC_21g12160		FxaC_21g12160	FxaC_13g27130	FxaC_21g12160						FxaC_21g12160	FxaC_10g21120	FxaC_21g12160	GH310	+		FxaC_21g12160	FxaC_17g31230	FxaC_21g12160			FxaC_21g12160	FxaC_6g25890	FxaC_21g12160
FxaC_9g03100	LOX21	+		FxaC_9g03100	FxaC_13g03380	FxaC_9g03100	LOX21	+			FxaC_9g03100	FxaC_28g01360	FxaC_9g03100	LOX21	+								FxaC_9g03100	FxaC_6g45930	FxaC_9g03100		FxaC_9g03100	FxaC_26g02640	FxaC_9g03100						FxaC_9g03100	FxaC_8g05061		LOX21	+		FxaC_9g03100	FxaC_6g19660				FxaC_9g03100	FxaC_5g03960
FxaC_9g03120	LOX21	+		FxaC_9g03120	FxaC_17g49880						FxaC_9g03120	FxaC_10g19730	FxaC_9g03120	LOX21	+								FxaC_9g03120	FxaC_12g46660			FxaC_9g03120	FxaC_15g01750	FxaC_9g03120						FxaC_9g03120	FxaC_4g30630		LOX21	+		FxaC_9g03120	FxaC_18g36770				FxaC_9g03120	FxaC_4g35980
FxaC_10g48990	LOX21	+		FxaC_10g48990	FxaC_12g15760						FxaC_10g48990	FxaC_19g11020			+								FxaC_10g48990	FxaC_6g18980			FxaC_10g48990	FxaC_17g00801	FxaC_10g48990						FxaC_10g48990	FxaC_5g42270		LOX21	+		FxaC_10g48990	FxaC_21g56370				FxaC_10g48990	FxaC_17g45420
FxaC_23g56970	HPL1	+		FxaC_23g56970	FxaC_5g31370	FxaC_23g56970	HPL1	+			FxaC_23g56970	FxaC_5g02810	FxaC_23g56970	HPL1	+								FxaC_23g56970	FxaC_10g03140	FxaC_23g56970		FxaC_23g56970	FxaC_11g19790	FxaC_23g56970						FxaC_23g56970	FxaC_1g04090		HPL1	+		FxaC_23g56970	FxaC_6g07450				FxaC_23g56970	FxaC_17g22970
FxaC_24g51410	HPL1	+		FxaC_24g51410	FxaC_12g48060	FxaC_24g51410	HPL1	+			FxaC_24g51410	FxaC_20g19410	FxaC_24g51410	HPL1	+								FxaC_24g51410	FxaC_5g16110	FxaC_24g51410		FxaC_24g51410	FxaC_18g20300	FxaC_24g51410						FxaC_24g51410	FxaC_1g09420		HPL1	+		FxaC_24g51410	FxaC_11g45420				FxaC_24g51410	FxaC_18g24530
FxaC_6g22190	QORH	+		FxaC_6g22190	FxaC_10g42700						FxaC_6g22190	FxaC_22g21820	FxaC_6g22190	QORH	+								FxaC_6g22190	FxaC_18g08330			FxaC_6g22190	FxaC_28g04770							FxaC_6g22190	FxaC_3g04310		QORH	+		FxaC_6g22190	FxaC_5g36910				FxaC_6g22190	FxaC_18g05210
FxaC_13g11071	AOC	+		FxaC_13g11071	FxaC_20g18930	FxaC_13g11071	AOC	+			FxaC_13g11071	FxaC_21g27910			+								FxaC_13g11071	FxaC_27g39370			FxaC_13g11071	FxaC_13g20620							FxaC_13g11071	FxaC_23g34721		AOC	+		FxaC_13g11071	FxaC_13g47690				FxaC_13g11071	FxaC_13g03160
FxaC_20g35340	AOC	+		FxaC_20g35340	FxaC_15g09980						FxaC_20g35340	FxaC_17g14500	FxaC_20g35340	AOC	+								FxaC_20g35340	FxaC_1g14150			FxaC_20g35340	FxaC_28g20970							FxaC_20g35340	FxaC_24g29380		AOC	+		FxaC_20g35340	FxaC_20g07780				FxaC_20g35340	FxaC_5g34910
FxaC_1g25100	ACOX2	-		FxaC_1g25100	FxaC_3g05930						FxaC_1g25100	FxaC_22g00120	FxaC_1g25100	ACOX2	-								FxaC_1g25100	FxaC_11g14050	FxaC_1g25100		FxaC_1g25100	FxaC_20g37010	FxaC_1g25100						FxaC_1g25100	FxaC_17g27280		ACOX2	-		FxaC_1g25100	FxaC_7g41590				FxaC_1g25100	FxaC_17g16940
FxaC_2g28620	ACOX2	-		FxaC_2g28620	FxaC_20g14700						FxaC_2g28620	FxaC_13g27130	FxaC_2g28620	ACOX2	-								FxaC_2g28620	novel.2326			FxaC_2g28620	FxaC_3g38530							FxaC_2g28620	FxaC_26g20750		ACOX2	-		FxaC_2g28620	FxaC_28g37450				FxaC_2g28620	FxaC_17g10380
FxaC_1g25610	PAT	+		FxaC_1g25610	FxaC_7g25580						FxaC_1g25610	FxaC_7g32840	FxaC_1g25610	PAT	+								FxaC_1g25610	FxaC_10g05560			FxaC_1g25610	FxaC_16g01100							FxaC_1g25610	FxaC_27g02820		PAT	+		FxaC_1g25610	FxaC_15g02920				FxaC_1g25610	FxaC_14g26200
FxaC_2g29950	PAT	+		FxaC_2g29950	FxaC_11g19740						FxaC_2g29950	FxaC_20g06100	FxaC_2g29950	PAT	+								FxaC_2g29950	FxaC_26g02640			FxaC_2g29950	FxaC_2g25870							FxaC_2g29950	FxaC_4g27550		PAT	+		FxaC_2g29950	FxaC_13g50520				FxaC_2g29950	FxaC_20g02800
FxaC_3g25130	PAT	+		FxaC_3g25130	FxaC_24g47980						FxaC_3g25130	FxaC_28g02310	FxaC_3g25130	PAT	+								FxaC_3g25130	FxaC_9g12670			FxaC_3g25130	FxaC_8g37940							FxaC_3g25130	FxaC_13g43670		PAT	+		FxaC_3g25130	FxaC_22g16140				FxaC_3g25130	FxaC_3g04160
FxaC_11g18400	TAT2	+		FxaC_11g18400	FxaC_27g33910	FxaC_11g18400	TAT2	+			FxaC_11g18400	FxaC_21g55390	FxaC_11g18400	TAT2	+								FxaC_11g18400	FxaC_21g14890			FxaC_11g18400	FxaC_5g26460	FxaC_11g18400						FxaC_11g18400	FxaC_22g16140		TAT2	+		FxaC_11g18400	FxaC_28g39420				FxaC_11g18400	FxaC_17g14540
FxaC_21g49400	PAL1	+		FxaC_21g49400	FxaC_6g32300						FxaC_21g49400	FxaC_17g13460	FxaC_21g49400	PAL1	+								FxaC_21g49400	FxaC_27g36250			FxaC_21g49400	FxaC_21g01340							FxaC_21g49400	FxaC_6g01790	FxaC_21g49400	PAL1	+		FxaC_21g49400	FxaC_28g14490				FxaC_21g49400	FxaC_24g57620
FxaC_24g21130	PAL1	+		FxaC_24g21130	FxaC_21g67460						FxaC_24g21130	FxaC_8g02230	FxaC_24g21130	PAL1	+								FxaC_24g21130	FxaC_21g48460			FxaC_24g21130	FxaC_3g17700							FxaC_24g21130	FxaC_22g49770	FxaC_24g21130	PAL1	+		FxaC_24g21130	FxaC_12g43430				FxaC_24g21130	FxaC_16g13290
FxaC_24g47650	NPR1	+		FxaC_24g47650	FxaC_21g18840						FxaC_24g47650	FxaC_7g40110			+								FxaC_24g47650	FxaC_25g19420	FxaC_24g47650		FxaC_24g47650	FxaC_1g25440	FxaC_24g47650						FxaC_24g47650	FxaC_15g37120		NPR1	+		FxaC_24g47650	FxaC_9g12480				FxaC_24g47650	FxaC_13g30910
FxaC_4g15530	TGA4	-		FxaC_4g15530	FxaC_3g02300						FxaC_4g15530	FxaC_23g38980	FxaC_4g15530	TGA4	-								FxaC_4g15530	FxaC_26g07720			FxaC_4g15530	FxaC_3g05930							FxaC_4g15530	FxaC_27g23010		TGA4	-		FxaC_4g15530	FxaC_12g35710				FxaC_4g15530	FxaC_24g25880
FxaC_3g25760	TGA4	-		FxaC_3g25760	FxaC_20g02750						FxaC_3g25760	FxaC_4g18870	FxaC_3g25760	TGA4	-								FxaC_3g25760	FxaC_25g40690			FxaC_3g25760	FxaC_21g04920							FxaC_3g25760	FxaC_5g09050		TGA4	-		FxaC_3g25760	FxaC_24g00800				FxaC_3g25760	FxaC_13g09640
FxaC_5g03830	CKX7	-		FxaC_5g03830	FxaC_2g11610	FxaC_5g03830	CKX7	-			FxaC_5g03830	FxaC_6g38120	FxaC_5g03830	CKX7	-								FxaC_5g03830	FxaC_21g12530			FxaC_5g03830	FxaC_7g03640	FxaC_5g03830						FxaC_5g03830	FxaC_16g18970		CKX7	-		FxaC_5g03830	FxaC_11g03610				FxaC_5g03830	FxaC_5g33630
FxaC_7g32490	CKX7	-		FxaC_7g32490	FxaC_6g43210						FxaC_7g32490	FxaC_26g21370	FxaC_7g32490	CKX7	-								FxaC_7g32490	FxaC_12g35301			FxaC_7g32490	FxaC_21g16130							FxaC_7g32490	FxaC_19g08450		CKX7	-		FxaC_7g32490	FxaC_8g09011				FxaC_7g32490	FxaC_3g13170
FxaC_8g00610	CKX7	-		FxaC_8g00610	FxaC_6g11621	FxaC_8g00610	CKX7	-			FxaC_8g00610	FxaC_12g33860	FxaC_8g00610	CKX7	-								FxaC_8g00610	FxaC_26g19510			FxaC_8g00610	FxaC_12g38700	FxaC_8g00610						FxaC_8g00610	FxaC_23g21710		CKX7	-		FxaC_8g00610	FxaC_18g31790				FxaC_8g00610	FxaC_3g12490
FxaC_7g37150	PHP5	-		FxaC_7g37150	FxaC_21g56590						FxaC_7g37150	FxaC_28g13030			-								FxaC_7g37150	FxaC_23g24900			FxaC_7g37150	FxaC_6g15270							FxaC_7g37150	FxaC_20g08630		PHP5	-		FxaC_7g37150	FxaC_1g13370	FxaC_7g37150			FxaC_7g37150	FxaC_8g00680
FxaC_8g10860	PHP5	-		FxaC_8g10860	FxaC_12g48800						FxaC_8g10860	FxaC_9g37770			-								FxaC_8g10860	FxaC_27g47470			FxaC_8g10860	FxaC_11g14500							FxaC_8g10860	FxaC_20g17320		PHP5	-		FxaC_8g10860	FxaC_15g37120	FxaC_8g10860			FxaC_8g10860	FxaC_22g54150
FxaC_8g04650	ORR23	+		FxaC_8g04650	FxaC_5g16110						FxaC_8g04650	FxaC_9g44300			+								FxaC_8g04650	FxaC_18g27380			FxaC_8g04650	FxaC_15g21370	FxaC_8g04650						FxaC_8g04650	FxaC_6g43300		ORR23	+		FxaC_8g04650	FxaC_17g51070				FxaC_8g04650	FxaC_23g03810
FxaC_13g02680	ARR4	-		FxaC_13g02680	FxaC_20g08630						FxaC_13g02680	FxaC_13g17160	FxaC_13g02680	ARR4	-								FxaC_13g02680	FxaC_13g00700			FxaC_13g02680	FxaC_21g32310							FxaC_13g02680	FxaC_16g07350		ARR4	-		FxaC_13g02680	FxaC_24g44210				FxaC_13g02680	FxaC_20g26970
FxaC_14g02410	ARR4	-		FxaC_14g02410	FxaC_15g01750						FxaC_14g02410	FxaC_20g36340	FxaC_14g02410	ARR4	-								FxaC_14g02410	FxaC_1g12910			FxaC_14g02410	FxaC_28g37820							FxaC_14g02410	FxaC_17g15240		ARR4	-		FxaC_14g02410	FxaC_23g07350				FxaC_14g02410	FxaC_3g25200
FxaC_16g29880	ARR4	-		FxaC_16g29880	FxaC_5g45870						FxaC_16g29880	FxaC_23g07380	FxaC_16g29880	ARR4	-								FxaC_16g29880	FxaC_7g34360			FxaC_16g29880	FxaC_2g33520							FxaC_16g29880	FxaC_16g27490		ARR4	-		FxaC_16g29880	FxaC_15g06410				FxaC_16g29880	FxaC_5g20700
					FxaC_13g33450							FxaC_5g10870												FxaC_16g19990				FxaC_9g06500								FxaC_8g07380						FxaC_20g14691					FxaC_10g21120
					FxaC_15g01620							FxaC_24g16020												FxaC_13g24400				FxaC_22g14090								FxaC_3g10691						FxaC_25g44200					FxaC_12g11280
					FxaC_26g19510							FxaC_19g12130												FxaC_23g31560				FxaC_24g21970								FxaC_24g47380						FxaC_9g34990					FxaC_19g32700
					FxaC_17g22520							FxaC_28g37450												FxaC_14g12260				FxaC_21g19510								FxaC_6g43210						FxaC_17g13980					FxaC_9g11660
					FxaC_6g30400							FxaC_3g13040												FxaC_10g21120				FxaC_12g04790								FxaC_24g54721						FxaC_18g08330					FxaC_3g12480
					FxaC_26g06960							FxaC_20g23380												FxaC_20g14390				FxaC_21g11530								FxaC_20g10770						FxaC_13g03580					FxaC_13g05480
					FxaC_23g59860							FxaC_18g40590												FxaC_21g62290				FxaC_4g18870								FxaC_10g42200						FxaC_20g11010					FxaC_26g16570
					FxaC_22g06160							FxaC_15g38660												FxaC_28g14820				FxaC_4g12150								FxaC_18g21450						FxaC_22g67550					FxaC_17g10750
					FxaC_1g32920							FxaC_24g47380												FxaC_11g19100				FxaC_11g21700								FxaC_27g29440						FxaC_23g44200					FxaC_19g11880
					FxaC_23g61590							FxaC_21g12160												FxaC_21g04890				FxaC_16g05680								FxaC_26g03630						FxaC_19g07650					FxaC_6g20530
					FxaC_17g52560							FxaC_6g09120												FxaC_23g11270				FxaC_15g12370								FxaC_7g27120						FxaC_17g15240					FxaC_26g25440
					FxaC_22g12710							FxaC_15g09040												FxaC_22g29360				FxaC_24g11760								FxaC_3g15130						FxaC_24g18260					FxaC_19g13070
					FxaC_24g33850							FxaC_22g59020												FxaC_20g15590				FxaC_26g22140								FxaC_7g17800						FxaC_21g25230					FxaC_6g30580
					FxaC_14g10200							FxaC_9g40281												FxaC_9g08440				FxaC_6g02500								FxaC_9g07300						FxaC_1g15220					FxaC_5g41510
					FxaC_17g23030							FxaC_28g16640												novel.192				FxaC_12g33860								FxaC_3g20890						FxaC_5g02000					FxaC_9g19510
					FxaC_18g42760							FxaC_13g23940												FxaC_20g00490				FxaC_20g15590								FxaC_16g22400						FxaC_21g61700					FxaC_9g51240
					FxaC_24g54421							FxaC_21g17250												FxaC_19g25250				FxaC_19g02690								FxaC_1g13370						FxaC_19g36440					FxaC_7g01480
					FxaC_21g56700							FxaC_22g16140												FxaC_28g09560				FxaC_11g43740								FxaC_10g04880						FxaC_16g06530					FxaC_21g45400
					FxaC_6g09470							FxaC_3g08710												FxaC_2g05980				FxaC_5g23910								FxaC_24g10770						FxaC_3g33540					FxaC_2g14640
					FxaC_3g02310							FxaC_8g37940												FxaC_24g54421				FxaC_13g47690								FxaC_20g11010						FxaC_9g35890					FxaC_1g32260
					FxaC_25g53080							FxaC_25g60830												FxaC_13g08160				FxaC_28g18480								FxaC_19g10070						FxaC_16g19470					FxaC_27g00510
					FxaC_21g58850							FxaC_5g45320												FxaC_27g50770				FxaC_7g40460								FxaC_7g40690						FxaC_20g26130					FxaC_17g22810
					FxaC_9g12670							FxaC_3g36590												FxaC_1g07670				FxaC_13g32890								FxaC_20g38320						FxaC_17g37270					FxaC_10g02540
					FxaC_27g35930							FxaC_22g56330												FxaC_27g41310				FxaC_24g54120								FxaC_17g16940						FxaC_4g26650					FxaC_20g21731
					FxaC_19g18530							FxaC_6g07430												FxaC_27g48810				FxaC_10g42700								FxaC_22g58580						FxaC_7g14410					FxaC_1g08261
					FxaC_9g26980							FxaC_11g45700												FxaC_28g21660				FxaC_3g05621								FxaC_7g03640						FxaC_1g16671					FxaC_19g23090
					FxaC_17g03290							FxaC_17g52561												FxaC_28g21260				FxaC_4g39500								FxaC_6g15040						FxaC_17g26451					FxaC_1g02300
					novel.759							FxaC_25g44770												FxaC_18g04770				FxaC_17g07940								FxaC_2g07770						FxaC_7g06110					FxaC_18g43650
					FxaC_24g10740							FxaC_19g10680												FxaC_12g41110				FxaC_1g04090								FxaC_17g54310						FxaC_13g24050					FxaC_16g21150
					FxaC_21g09220							FxaC_16g31430												FxaC_5g07720				FxaC_8g08390								FxaC_22g12140						FxaC_27g43450					FxaC_22g16140
					FxaC_12g41100							FxaC_16g01100												FxaC_15g09040				FxaC_4g30630								FxaC_6g15870						FxaC_27g39930					FxaC_4g27170
					FxaC_11g37810							FxaC_9g21430												FxaC_21g08890				FxaC_27g39750								FxaC_17g22250						FxaC_20g10071					FxaC_12g42021
					FxaC_11g07640							FxaC_16g21460												FxaC_28g24150				FxaC_7g08300								FxaC_16g25800						FxaC_19g18530					FxaC_15g24210
					FxaC_22g29960							FxaC_13g03380												FxaC_12g33860				FxaC_20g14700								FxaC_26g23560						FxaC_1g04090					FxaC_16g26140
					FxaC_19g24400							FxaC_5g16110												FxaC_15g02920				FxaC_26g21370								FxaC_18g43650						FxaC_14g03230					FxaC_6g31430
					FxaC_7g24010							FxaC_6g13820												FxaC_25g07220				FxaC_6g44010								FxaC_9g46640						FxaC_3g09240					FxaC_9g01052
					FxaC_26g02640							FxaC_11g25640												FxaC_8g39090				FxaC_25g44200								FxaC_7g43100						FxaC_15g05870					FxaC_28g04380
					FxaC_16g15620							FxaC_9g38690												FxaC_16g25610				FxaC_22g09940								FxaC_22g18000						FxaC_26g36410					FxaC_17g50250
					FxaC_18g43750							FxaC_23g34080												FxaC_5g05150				FxaC_23g61010								FxaC_26g11801						FxaC_15g22570					FxaC_3g05360
					FxaC_17g50960							FxaC_2g11610												FxaC_11g25640				FxaC_22g27710								FxaC_24g57850						FxaC_24g23890					FxaC_13g05320
					FxaC_24g15820							FxaC_28g20400												FxaC_5g22230				FxaC_19g13670								FxaC_24g41230						FxaC_8g24811					FxaC_26g11530
					FxaC_24g16020							FxaC_25g38140												FxaC_19g00532				FxaC_9g37100								FxaC_28g12560						FxaC_6g28280					FxaC_6g44880
					FxaC_19g10870							FxaC_12g43220												FxaC_2g25050				FxaC_8g23960								FxaC_17g32710						FxaC_18g35350					FxaC_4g03640
					FxaC_13g30260							FxaC_14g04040												FxaC_7g27800				FxaC_12g03010								FxaC_5g16730						FxaC_23g25910					FxaC_22g50070
					FxaC_19g36610							FxaC_12g44000												FxaC_21g56700				FxaC_28g20400								FxaC_27g51170						FxaC_17g53310					FxaC_25g61330
					FxaC_23g42180							FxaC_9g19810												FxaC_12g27450				FxaC_28g19240								FxaC_22g20420						FxaC_13g07820					FxaC_17g46350
					FxaC_11g29630							FxaC_9g37100												FxaC_23g11140				FxaC_1g04840								FxaC_23g22280						FxaC_17g03290					FxaC_27g47820
					FxaC_7g09750							FxaC_2g08800												FxaC_11g30770				FxaC_18g31240								FxaC_22g42370						FxaC_7g37150					FxaC_7g36010
					FxaC_15g24970							FxaC_17g28570												FxaC_23g54250				FxaC_13g21620								FxaC_9g27401						FxaC_3g11131					FxaC_9g42220
					FxaC_22g70650							FxaC_17g27280												FxaC_5g09880				FxaC_22g16160								FxaC_23g19890						FxaC_26g36780					FxaC_25g34850
					FxaC_14g03030							FxaC_10g17670												FxaC_24g52540				FxaC_3g07460								FxaC_17g27220						FxaC_17g15490					FxaC_15g06410
					FxaC_20g41350							FxaC_24g40400												FxaC_7g32840				FxaC_19g23260								FxaC_11g10540						FxaC_17g32710					FxaC_5g38850
					FxaC_7g43100							FxaC_12g33700												FxaC_26g15580				FxaC_17g18300								FxaC_18g11030						FxaC_17g35280					FxaC_8g15030
					FxaC_19g08450							FxaC_12g33070												FxaC_23g59470				FxaC_17g20420								FxaC_14g23391						FxaC_6g24210					FxaC_28g20860
					FxaC_14g34920							FxaC_11g16030												FxaC_6g22910				FxaC_14g36530								FxaC_10g09111						FxaC_20g37430					FxaC_1g13770
					FxaC_18g44250							FxaC_20g14691												FxaC_4g21640				FxaC_24g09320								FxaC_12g18880						FxaC_3g09470					FxaC_13g52030
					FxaC_18g35520							FxaC_9g05640												FxaC_13g26190				FxaC_22g00120								FxaC_19g05770						FxaC_9g09760					FxaC_12g01951
					FxaC_4g29000							FxaC_23g31370												FxaC_19g13670				FxaC_12g32151								FxaC_15g14020						FxaC_14g06500					FxaC_3g37830
					FxaC_18g07270							FxaC_13g47690												FxaC_17g34130				FxaC_2g31250								FxaC_15g03910						FxaC_6g24650					FxaC_1g20871
					FxaC_12g05630							FxaC_28g34490												FxaC_22g72380				FxaC_20g00450								FxaC_7g29940						FxaC_27g30260					FxaC_22g32310
					FxaC_13g17160							FxaC_28g22222												FxaC_20g02750				FxaC_1g15290								FxaC_6g06700						FxaC_13g10550					FxaC_1g13350
					FxaC_27g08190							FxaC_23g44030												FxaC_20g29010				FxaC_5g16110								FxaC_16g27311						FxaC_24g23040					FxaC_18g30790
					FxaC_28g07250							FxaC_10g19190												FxaC_5g37390				FxaC_5g13660								FxaC_26g00550						FxaC_25g23690					FxaC_20g29350
					FxaC_18g27380							FxaC_13g11060												FxaC_21g61700				FxaC_7g40070								FxaC_17g07410						FxaC_10g40720					FxaC_2g39760
					FxaC_5g03830							FxaC_18g30990												FxaC_2g09940				FxaC_22g21820								FxaC_8g34470						FxaC_2g20130					FxaC_10g51371
					FxaC_7g07560							FxaC_14g27680												FxaC_20g28660				FxaC_14g02030								FxaC_5g05140						FxaC_17g00820					FxaC_27g02820
					FxaC_9g01970							FxaC_26g16570												FxaC_1g12730				FxaC_8g31400								FxaC_22g15952						FxaC_3g09490					FxaC_1g07060
					FxaC_20g15590							FxaC_28g04121												FxaC_9g37010				FxaC_6g27210								FxaC_21g19320						FxaC_8g31410					FxaC_12g39510
					FxaC_16g18170							FxaC_20g08130												FxaC_9g38690				FxaC_16g16730								FxaC_14g10060						FxaC_18g38960					FxaC_28g32270
					FxaC_4g29120							FxaC_14g01090												FxaC_18g43750				FxaC_21g47280								FxaC_25g45740						FxaC_22g18140					FxaC_5g08670
					FxaC_8g07810							FxaC_24g11760												FxaC_20g22350				FxaC_7g06880								FxaC_11g40230						FxaC_6g05080					FxaC_27g47770
					FxaC_20g02000							FxaC_23g53510												FxaC_24g54120				FxaC_25g32970								FxaC_13g51990						FxaC_26g11801					FxaC_16g04001
					FxaC_8g07960							FxaC_8g12560												FxaC_12g07700				FxaC_7g12730								FxaC_15g39850						FxaC_10g33860					FxaC_1g07710
					FxaC_10g05010							FxaC_17g50871												FxaC_23g50630				FxaC_24g29580								FxaC_7g31280						FxaC_28g20670					FxaC_8g26640
					FxaC_11g06540							FxaC_7g08300												FxaC_5g36910				FxaC_22g29760								FxaC_6g10870						FxaC_22g71210					FxaC_20g08400
					FxaC_7g38420							FxaC_7g03640												FxaC_2g28480				FxaC_17g14500								FxaC_22g34530						FxaC_3g15130					FxaC_23g26460
					FxaC_12g23110							FxaC_25g37630												FxaC_17g27280				FxaC_23g10250								FxaC_10g05400						FxaC_2g06380					FxaC_28g37450
					FxaC_19g25600							FxaC_21g34230												FxaC_21g47280				FxaC_9g20210								FxaC_10g29360						FxaC_26g30900					FxaC_27g41850
					FxaC_5g20330							FxaC_6g02500												FxaC_5g13660				FxaC_6g07450								FxaC_27g35250						FxaC_24g52540					FxaC_20g10770
					FxaC_9g39580							FxaC_28g19240												FxaC_5g21770				FxaC_21g45060								FxaC_27g42900						FxaC_22g68210					FxaC_7g40360
					FxaC_6g37230							FxaC_11g21700												FxaC_11g06720				FxaC_7g33200								FxaC_22g09641						FxaC_22g03601					FxaC_23g59240
					FxaC_9g21230							FxaC_23g50330												FxaC_3g07460				FxaC_9g45240								FxaC_24g25000						FxaC_10g22840					FxaC_6g42690
					FxaC_5g21690							FxaC_23g54750												FxaC_10g33391				FxaC_12g13630								FxaC_12g34170						FxaC_6g16580					FxaC_7g41930
					FxaC_12g32151							FxaC_3g05930												FxaC_6g32570				FxaC_12g33070								FxaC_4g39550						FxaC_4g30660					FxaC_14g19000
					FxaC_20g01550							FxaC_24g57850												FxaC_17g07410				FxaC_17g50871								FxaC_26g39270						FxaC_1g16240					FxaC_1g09620
					FxaC_7g40460							FxaC_6g01770												FxaC_2g22750				FxaC_7g35570								FxaC_14g36620						FxaC_18g24620					novel.2134
					FxaC_12g41370							FxaC_6g37670												FxaC_24g54010				FxaC_20g36340								FxaC_21g16700						FxaC_21g58850					FxaC_16g27490
					FxaC_27g42680							FxaC_10g51371												FxaC_8g30851				FxaC_21g61600								FxaC_2g03950						FxaC_16g25460					FxaC_10g50420
					FxaC_18g38190							FxaC_18g16130												FxaC_11g35860				FxaC_26g19491								FxaC_6g44880						FxaC_17g26370					FxaC_7g29430
					FxaC_20g02680							FxaC_19g26630												FxaC_18g23820				FxaC_27g31790								FxaC_20g16220						FxaC_22g58920					FxaC_26g42540
					FxaC_20g41410							FxaC_14g10010												FxaC_5g24170				FxaC_11g29630								FxaC_18g38190						FxaC_5g12070					FxaC_2g08950
					FxaC_10g21120							FxaC_25g43770												FxaC_26g11310				FxaC_17g52410								FxaC_6g36780						FxaC_13g32890					FxaC_25g00960
					FxaC_16g21460							FxaC_17g41350												FxaC_10g19120				FxaC_3g14030								FxaC_19g36310						FxaC_18g42480					FxaC_17g07590
					FxaC_21g34470							FxaC_26g19510												FxaC_19g18530				FxaC_23g47300								FxaC_20g09010						FxaC_4g31450					FxaC_23g57821
					FxaC_17g15380							FxaC_20g10730												FxaC_28g19240				FxaC_8g30851								FxaC_5g20730						FxaC_23g54820					FxaC_10g11230
					novel.1450							FxaC_8g07810												FxaC_15g22570				FxaC_24g01620								FxaC_19g36370						FxaC_6g08100					FxaC_21g03660
					FxaC_6g24710							FxaC_7g19380												FxaC_19g24290				FxaC_20g32140								FxaC_25g53620						FxaC_21g55390					FxaC_19g32150
					FxaC_16g29240							FxaC_14g09250												FxaC_3g14030				FxaC_22g12470								FxaC_3g05480						FxaC_17g53250					FxaC_25g02420
					FxaC_11g31390							FxaC_4g39690												FxaC_17g20420				FxaC_6g37370								FxaC_1g20960						novel.3130					FxaC_5g04390
					FxaC_18g30990							FxaC_23g59860												FxaC_2g29370				FxaC_20g22470								FxaC_4g33090						FxaC_27g45711					FxaC_26g11550
					FxaC_6g13820							FxaC_15g18510												FxaC_18g45972				FxaC_8g15750								FxaC_4g37550						FxaC_15g13050					FxaC_28g22260
					FxaC_6g13440							FxaC_17g38960												FxaC_12g47470				FxaC_13g20770								FxaC_19g18630						FxaC_13g06980					FxaC_14g14490
					FxaC_28g36660							FxaC_7g09750												FxaC_17g00820				FxaC_24g15820								FxaC_25g01510						FxaC_5g05140					FxaC_13g48710
					FxaC_17g22680							FxaC_28g20970												FxaC_17g50930				FxaC_22g71840								FxaC_1g13520						FxaC_19g13811					FxaC_23g05600
					FxaC_10g18260							FxaC_24g05470												FxaC_18g12290				FxaC_6g24650								FxaC_25g14100						FxaC_10g04090					FxaC_24g43190
					FxaC_1g02500							FxaC_27g36150												FxaC_16g05020				FxaC_5g41590								FxaC_12g49660						FxaC_15g05130					FxaC_24g50711
					FxaC_9g10540							FxaC_6g28400												FxaC_10g31990				FxaC_28g13740								FxaC_24g22020						FxaC_10g13360					FxaC_8g15780
					FxaC_15g05150							FxaC_14g02410												FxaC_27g23010				FxaC_16g19470								FxaC_2g19120						FxaC_5g34130					FxaC_5g22010
					FxaC_21g04920							FxaC_2g17710												FxaC_20g01550				FxaC_9g47910								FxaC_21g11980						FxaC_24g13480					FxaC_12g45900
					FxaC_20g04451							FxaC_13g15680												FxaC_25g47350				FxaC_27g28700								FxaC_17g54300						FxaC_25g31820					FxaC_14g08160
					FxaC_25g61050							FxaC_3g18880												FxaC_13g52100				FxaC_6g26980								FxaC_4g27170						FxaC_5g19270					FxaC_24g11650
					FxaC_9g21430							FxaC_4g35980												FxaC_16g25290				FxaC_19g16460								FxaC_18g12000						FxaC_18g37800					FxaC_27g01350
					FxaC_10g15920							FxaC_11g07640												FxaC_9g32650				FxaC_23g06100								FxaC_22g20600						FxaC_2g00410					FxaC_22g21820
					novel.2326							FxaC_7g19960												FxaC_9g33940				FxaC_18g14200								FxaC_27g39930						FxaC_9g01410					FxaC_11g47530
					FxaC_20g09120							FxaC_24g49800												FxaC_20g14700				FxaC_5g13490								FxaC_3g08710						FxaC_15g24530					FxaC_3g17330
					FxaC_7g01350							FxaC_22g29760												FxaC_14g36620				FxaC_11g35860								FxaC_10g13360						FxaC_18g35520					FxaC_14g05880
					FxaC_26g20220							FxaC_3g06740												FxaC_27g30260				FxaC_18g45210								FxaC_23g31160						FxaC_7g39190					FxaC_19g05940
					FxaC_12g48850							FxaC_17g14510												FxaC_13g07530				FxaC_21g16150								FxaC_21g51270						FxaC_5g31671					FxaC_20g12460
					FxaC_12g02050							FxaC_19g23260												FxaC_13g33380				FxaC_20g14390								FxaC_7g41930						FxaC_16g15050					FxaC_27g02860
					FxaC_27g30260							FxaC_18g42760												FxaC_7g14080				FxaC_23g13310								FxaC_22g14690						FxaC_26g07720					FxaC_28g08320
					FxaC_15g11140							FxaC_13g38080												FxaC_23g11320				FxaC_21g34230								FxaC_24g18260						novel.2292					FxaC_27g17020
					FxaC_7g40110							FxaC_9g39580												FxaC_25g56410				FxaC_4g28030								FxaC_11g30770						FxaC_25g33270					FxaC_23g19890
					FxaC_23g50630							FxaC_13g02680												FxaC_16g02790				FxaC_20g18290								FxaC_9g25760						FxaC_14g02270					FxaC_5g05930
					FxaC_25g33270							FxaC_28g08320												FxaC_28g07120				novel.1106								FxaC_22g07550						FxaC_8g11950					FxaC_21g18840
					FxaC_12g35301							FxaC_20g24690												FxaC_14g06760				FxaC_26g13060								FxaC_3g20460						FxaC_20g29410					FxaC_13g48930
					FxaC_22g56330							FxaC_23g24880												FxaC_16g24930				FxaC_6g39480								novel.1933						FxaC_25g60820					FxaC_2g17680
					FxaC_7g34360							FxaC_1g12980												FxaC_4g34530				FxaC_16g06530								FxaC_17g20690						FxaC_3g11110					FxaC_13g26010
					FxaC_14g23580							FxaC_19g19460												FxaC_26g04100				FxaC_17g13460								FxaC_7g16920						FxaC_4g39500					FxaC_3g04170
					FxaC_3g07350							FxaC_23g43630												FxaC_21g48260				FxaC_11g45420								FxaC_13g26790						FxaC_5g16730					FxaC_27g13700
					FxaC_20g37070							FxaC_13g00700												FxaC_23g44110				FxaC_15g24530								FxaC_13g03531						FxaC_26g20220					FxaC_22g69440
					FxaC_22g12470							FxaC_22g24920												FxaC_11g44491				FxaC_15g18350								FxaC_13g51211						FxaC_9g21430					FxaC_21g17600
					FxaC_9g02450							FxaC_5g00310												FxaC_28g05580				FxaC_24g51410								FxaC_3g04160						FxaC_23g54250					FxaC_7g30390
					FxaC_18g08330							FxaC_17g52410												FxaC_20g37070				FxaC_28g22450								FxaC_23g53991						FxaC_13g35100					FxaC_7g15130
					FxaC_17g46350							FxaC_14g23580												FxaC_4g39501				FxaC_18g43750								FxaC_9g42220						FxaC_11g09110					FxaC_1g02480
					FxaC_12g17310							FxaC_28g24300												FxaC_12g43430				FxaC_22g18140								FxaC_26g18110						FxaC_22g07361					FxaC_12g15810
					FxaC_17g55840							FxaC_27g01350												FxaC_26g08360				FxaC_4g36910								FxaC_9g12520						FxaC_12g15940					FxaC_4g22910
					FxaC_3g12010							FxaC_12g15940												FxaC_11g40880				FxaC_5g26490								FxaC_6g03770						FxaC_13g07530					FxaC_21g08380
					FxaC_1g31270							FxaC_5g34870												FxaC_1g30820				FxaC_12g49171								FxaC_13g46600						FxaC_3g33630					FxaC_25g44200
					FxaC_9g44300							FxaC_27g52120												FxaC_11g18560				FxaC_11g45700								FxaC_4g26290						FxaC_16g05480					FxaC_17g51190
					FxaC_18g30890							FxaC_14g36530												FxaC_25g37610				FxaC_15g20590								FxaC_22g35850						FxaC_2g30090					FxaC_22g23300
					FxaC_9g30350							FxaC_5g45870												FxaC_13g06070				FxaC_18g17420								FxaC_17g45420						FxaC_10g06820					FxaC_27g03180
					FxaC_13g20770							FxaC_21g25230												FxaC_1g25100				FxaC_3g12890								FxaC_11g40550						FxaC_5g32200					FxaC_24g49370
					FxaC_9g37520							FxaC_24g04811												FxaC_7g28300				FxaC_25g43770								FxaC_23g03810						FxaC_24g54010					FxaC_7g40080
					FxaC_18g45972							FxaC_25g40690												FxaC_24g18260				FxaC_17g09460								FxaC_24g42010						FxaC_10g42200					FxaC_19g27280
					FxaC_11g19050							FxaC_17g03290												FxaC_26g12580				FxaC_16g15050								FxaC_2g06520						FxaC_17g17500					novel.752
					FxaC_12g33330							FxaC_7g40960												FxaC_13g20770				FxaC_18g08330								FxaC_18g21990						FxaC_27g37660					FxaC_22g50071
					FxaC_25g59250							FxaC_8g08350												FxaC_27g04530				FxaC_28g34490								FxaC_16g05480						FxaC_14g06570					FxaC_14g12460
					FxaC_4g39690							FxaC_10g03140												FxaC_4g36420				FxaC_18g27480								FxaC_20g02560						FxaC_16g27311					FxaC_17g47750
					FxaC_20g02390							FxaC_1g25610												FxaC_23g34721				FxaC_7g40760								FxaC_2g19020						FxaC_25g26510					FxaC_10g29360
					FxaC_23g00040							FxaC_24g54010												FxaC_15g13050				FxaC_26g23560								FxaC_28g02740						FxaC_20g02750					FxaC_5g10810
					FxaC_8g00180							FxaC_4g06320												FxaC_20g41530				FxaC_23g54250								FxaC_23g05600						FxaC_5g16810					FxaC_24g26200
					FxaC_28g12840							FxaC_24g36050												FxaC_2g09931				FxaC_9g37010								FxaC_13g23660						FxaC_14g14410					FxaC_21g59090
					FxaC_22g29390							FxaC_27g04260												FxaC_22g08720				FxaC_7g06110								FxaC_20g24780						FxaC_23g35760					FxaC_22g59341
					FxaC_28g05580							FxaC_6g33660												FxaC_4g38100				FxaC_18g25060								FxaC_9g20510						FxaC_2g07780					FxaC_4g38240
					FxaC_12g05850							FxaC_6g06730												FxaC_22g49770				FxaC_16g31430								FxaC_15g33220						FxaC_13g03350					FxaC_14g12810
					FxaC_23g44110							FxaC_15g00790												FxaC_19g00860				FxaC_17g41350								FxaC_16g21810						FxaC_17g51980					FxaC_23g17180
					FxaC_14g15221							FxaC_19g39220												FxaC_25g53080				FxaC_2g05980								FxaC_17g09160						FxaC_26g13960					FxaC_15g02510
					FxaC_17g10490							FxaC_6g43300												FxaC_22g10391				FxaC_27g30260								FxaC_1g14960						FxaC_14g16610					FxaC_22g44381
					FxaC_5g18270							FxaC_13g03280												FxaC_27g38641				FxaC_3g33540								FxaC_14g06770						FxaC_28g35210					FxaC_22g02140
					FxaC_11g02990							FxaC_24g43190												novel.1952				FxaC_28g23680								FxaC_28g33650						FxaC_7g34360					FxaC_24g14190
					FxaC_21g16150							FxaC_18g33720												FxaC_7g25860				FxaC_21g18880								FxaC_18g10830						FxaC_26g16330					FxaC_27g37640
					FxaC_26g19491							FxaC_6g30890												FxaC_19g15960				FxaC_11g38540								FxaC_6g13440						FxaC_14g20040					FxaC_14g13120
					FxaC_3g11920							FxaC_18g38190												FxaC_12g28070				FxaC_7g19960								FxaC_21g64590						FxaC_27g41310					FxaC_17g02410
					FxaC_12g43430							FxaC_11g35420												FxaC_16g21760				FxaC_17g50960								FxaC_5g12300						FxaC_28g06900					FxaC_17g15270
					FxaC_12g07700							FxaC_4g29120												FxaC_23g23540				FxaC_23g56970								FxaC_13g07530						FxaC_22g00460					FxaC_18g16980
					FxaC_21g18301							FxaC_6g09470												FxaC_11g01270				FxaC_22g12710								FxaC_18g19770						FxaC_12g18880					novel.2515
					FxaC_21g59180							FxaC_18g20270												FxaC_16g04030				FxaC_2g08800								FxaC_3g16320						FxaC_21g13581					FxaC_16g23760
					FxaC_28g11430							FxaC_17g09460												FxaC_11g37270				FxaC_7g36181								FxaC_23g02430						FxaC_22g64500					FxaC_7g13750
					FxaC_12g46660							FxaC_8g08930												FxaC_21g34230				FxaC_20g13600								FxaC_9g10811						FxaC_28g08320					FxaC_14g38150
					FxaC_27g38830							FxaC_6g07450												FxaC_12g42010				FxaC_27g33910								FxaC_13g06980						FxaC_1g34030					FxaC_17g02930
					FxaC_3g28140							FxaC_21g47690												FxaC_11g41510				FxaC_8g30420								FxaC_19g06350						FxaC_24g13800					FxaC_24g24330
					FxaC_7g04480							FxaC_9g42110												FxaC_6g39440				FxaC_12g24390								FxaC_10g10580						FxaC_28g18190					FxaC_15g24530
					FxaC_12g28070							FxaC_19g18630												FxaC_16g27311				FxaC_18g30080								FxaC_24g41460						FxaC_24g27020					FxaC_19g41550
					FxaC_22g58920							FxaC_19g17070												novel.2040				FxaC_13g33250								FxaC_26g28511						FxaC_19g06350					novel.514
					FxaC_25g31300							FxaC_9g37010												FxaC_17g27220				FxaC_1g08270								FxaC_19g21910						FxaC_4g26290					FxaC_2g04150
					FxaC_26g14520							FxaC_3g09290												FxaC_3g00911				FxaC_7g11840								FxaC_21g38930						FxaC_1g02500					FxaC_14g13270
					FxaC_10g28480							FxaC_23g31560												FxaC_18g26210				FxaC_20g10730								FxaC_27g31560						FxaC_23g08041					FxaC_21g14130
					FxaC_15g26430							FxaC_24g27020												FxaC_27g52000				FxaC_19g29430								FxaC_10g42590						FxaC_7g05690					FxaC_10g03271
					FxaC_17g36920							FxaC_6g24650												FxaC_4g39740				FxaC_21g61970								FxaC_24g43190						FxaC_3g39180					FxaC_21g20760
					FxaC_12g18880							FxaC_19g26670												FxaC_17g22391				FxaC_20g16220								FxaC_19g08880						FxaC_2g17300					FxaC_7g09970
					FxaC_3g18880							FxaC_2g16210												novel.1514				FxaC_2g41150								FxaC_14g12580						FxaC_8g24721					FxaC_9g39501
					FxaC_15g06340							FxaC_25g43570												FxaC_8g01500				FxaC_20g37430								FxaC_10g04820						FxaC_11g21920					FxaC_21g58890
					FxaC_28g04121							FxaC_12g03501												FxaC_18g35520				FxaC_27g36250								FxaC_5g20700						FxaC_2g27070					FxaC_10g45770
					FxaC_27g38080							FxaC_14g03230												FxaC_21g48720				FxaC_17g22520								FxaC_9g01052						FxaC_17g14540					FxaC_24g44690
					FxaC_14g02030							FxaC_5g02340												FxaC_7g33200				FxaC_21g70020								FxaC_7g34350						FxaC_23g03810					FxaC_10g40640
					FxaC_22g22630							FxaC_5g00810												FxaC_13g10200				FxaC_20g35270								FxaC_23g52640						FxaC_27g01351					FxaC_24g51060
					FxaC_16g00230							FxaC_24g51410												FxaC_14g07110				FxaC_15g06340								FxaC_27g40210						FxaC_4g27820					FxaC_5g36460
					FxaC_15g09040							FxaC_9g19190												FxaC_26g09540				FxaC_25g55300								FxaC_19g11040						FxaC_2g19120					FxaC_7g09770
					FxaC_27g38641							FxaC_21g29300												FxaC_4g39500				FxaC_16g27170								FxaC_21g44020						FxaC_19g10870					FxaC_6g19890
					FxaC_27g45761							FxaC_13g33380												FxaC_28g18190				FxaC_28g15060								FxaC_10g06120						FxaC_1g32920					FxaC_9g09940
					FxaC_20g13600							FxaC_26g23570												FxaC_26g04840				FxaC_23g43630								FxaC_13g50520						FxaC_22g56130					FxaC_24g16290
					FxaC_6g14340							FxaC_23g06190												FxaC_10g43800				FxaC_20g38760								FxaC_25g02360						FxaC_25g01510					FxaC_24g25000
					FxaC_14g07680							FxaC_10g33450												FxaC_27g41901				FxaC_9g50560								FxaC_3g02510						FxaC_15g02000					FxaC_13g17180
					FxaC_2g04440							FxaC_13g52090												FxaC_2g08810				FxaC_10g50490								FxaC_15g02940						FxaC_23g00501					FxaC_7g38550
					FxaC_14g36530							FxaC_5g03830												FxaC_17g02720				FxaC_27g53280								FxaC_21g11261						FxaC_25g12380					FxaC_22g16860
					FxaC_6g24650							FxaC_20g35270												FxaC_18g24620				FxaC_9g21820								FxaC_27g48420						FxaC_19g20800					FxaC_4g32441
					FxaC_21g16760							FxaC_13g29770												FxaC_8g18170				FxaC_5g41990								FxaC_2g17980						FxaC_21g58910					FxaC_1g24150
					FxaC_15g07520							FxaC_10g06320												FxaC_10g50490				FxaC_17g31230								FxaC_21g30080						FxaC_15g22980					FxaC_4g15900
					FxaC_12g33860							FxaC_21g47280												FxaC_21g60700				FxaC_7g33830								FxaC_5g03720						novel.1113					FxaC_6g31710
					FxaC_21g47690							FxaC_6g43710												FxaC_17g32710				FxaC_18g38190								FxaC_2g21920						FxaC_25g59640					FxaC_9g51370
					FxaC_24g20531							FxaC_17g36390												FxaC_17g09064				FxaC_6g16040								FxaC_12g21020						FxaC_23g28610					FxaC_10g11210
					FxaC_12g09740							FxaC_2g09890												FxaC_28g13740				FxaC_7g34100								FxaC_1g11410						FxaC_10g32800					FxaC_23g20430
					FxaC_28g13740							FxaC_21g09060												FxaC_27g38830				FxaC_18g20270								FxaC_20g02680						FxaC_13g10950					FxaC_21g59390
					FxaC_23g54250							FxaC_28g23680												FxaC_7g22160				FxaC_20g11010								FxaC_10g48271						FxaC_23g47551					FxaC_21g09060
					FxaC_1g40841							FxaC_28g00080												FxaC_7g19410				FxaC_7g32061								FxaC_21g34630						FxaC_21g52260					FxaC_9g24010
					FxaC_21g17010							FxaC_4g29500												FxaC_10g03090				FxaC_14g22800								FxaC_17g02560						FxaC_28g05580					FxaC_4g33091
					FxaC_15g36150							FxaC_7g40760												FxaC_20g11200				FxaC_5g35590								FxaC_8g01670						FxaC_13g09810					FxaC_6g36780
					FxaC_10g48980							FxaC_5g12410												FxaC_2g09900				FxaC_15g04720								FxaC_9g35890						FxaC_20g04680					FxaC_11g08330
					FxaC_26g29740							FxaC_17g40850												FxaC_26g16640				FxaC_9g42110								FxaC_3g02770						FxaC_13g07600					FxaC_3g04310
					FxaC_21g57590							FxaC_19g05100												FxaC_13g26090				FxaC_5g10870								FxaC_4g35980						FxaC_2g27650					FxaC_22g09641
					FxaC_8g14290							FxaC_22g10600												FxaC_12g18860				FxaC_18g06190								FxaC_11g05541						FxaC_3g27040					FxaC_8g00150
					FxaC_24g36300							FxaC_21g12070												FxaC_23g42180				FxaC_7g21941								FxaC_24g15370						FxaC_19g04940					FxaC_8g05060
					FxaC_9g26931							FxaC_18g31780												FxaC_24g57420				FxaC_20g07780								FxaC_21g24730						FxaC_11g42122					FxaC_10g11340
					FxaC_6g12610							FxaC_14g02780												FxaC_25g55300				FxaC_22g72010								FxaC_22g59470						FxaC_8g29440					FxaC_26g24830
					FxaC_17g34651							FxaC_11g44271												FxaC_4g13400				FxaC_24g54010								FxaC_19g26670						FxaC_21g42810					FxaC_12g15510
					FxaC_21g36680							FxaC_21g12710												FxaC_4g33860				FxaC_3g02310								FxaC_12g49230						FxaC_3g33250					FxaC_19g32140
					FxaC_24g23890							FxaC_3g05621												FxaC_7g24010				FxaC_4g31450								FxaC_21g20760						FxaC_16g03280					FxaC_22g18980
					FxaC_27g45260							FxaC_15g21370												FxaC_23g32880				FxaC_23g24900								FxaC_24g23910						FxaC_2g14360					FxaC_15g08280
					FxaC_5g20810							FxaC_18g26210												FxaC_14g01520				FxaC_14g02780								FxaC_9g44920						FxaC_9g51490					FxaC_22g54000
					FxaC_7g20050							FxaC_26g22140												FxaC_9g09240				FxaC_15g00790								FxaC_18g46100						FxaC_24g05510					FxaC_10g47710
					FxaC_13g29300							FxaC_21g19320												FxaC_11g15320				FxaC_9g32900								FxaC_10g14460						FxaC_24g27090					FxaC_24g47780
					FxaC_16g21720							FxaC_1g17980												FxaC_3g07350				FxaC_9g19190								FxaC_13g53260						FxaC_27g52680					FxaC_9g12520
					FxaC_10g27740							FxaC_10g05900												FxaC_5g09870				FxaC_4g39690								FxaC_2g40670						FxaC_7g12200					FxaC_18g40390
					FxaC_24g13480							FxaC_3g22790												FxaC_12g07530				FxaC_4g14750								FxaC_4g33091						FxaC_9g49600					FxaC_5g09020
					FxaC_1g21920							FxaC_23g10250												FxaC_1g03050				FxaC_14g29681								FxaC_19g01340						FxaC_1g15770					FxaC_22g56360
					FxaC_11g41740							FxaC_26g39270												FxaC_27g31790				FxaC_7g01350								FxaC_18g28950						FxaC_11g40230					FxaC_23g18991
					FxaC_4g30630							FxaC_1g13370												FxaC_21g11270				FxaC_28g08890								FxaC_4g07930						FxaC_18g24530					FxaC_25g60500
					FxaC_28g18480							FxaC_6g43960												FxaC_25g50471				FxaC_1g30720								FxaC_10g51371						FxaC_22g01780					FxaC_19g13520
					FxaC_9g03100							FxaC_3g02300												FxaC_9g46190				FxaC_5g00310								FxaC_7g32430						FxaC_15g15280					FxaC_21g18700
					FxaC_9g45241							FxaC_23g06100												FxaC_20g02191				FxaC_23g54524								novel.1989						FxaC_22g19220					FxaC_11g37420
					FxaC_26g15580							FxaC_3g36960												FxaC_6g37620				FxaC_27g08190								FxaC_21g52571						FxaC_20g21731					FxaC_9g43751
					FxaC_2g29080							FxaC_5g34120												FxaC_12g09600				FxaC_1g18320								FxaC_12g48900						FxaC_24g01060					FxaC_11g08720
					FxaC_1g19180							FxaC_9g24590												FxaC_9g31560				FxaC_12g00481								FxaC_23g17870						FxaC_24g47800					FxaC_9g10910
					FxaC_21g50410							FxaC_1g11950												FxaC_1g05960				FxaC_26g07720								FxaC_18g28241						FxaC_5g16480					FxaC_23g48040
					FxaC_23g11140							FxaC_8g30851												FxaC_27g45711				FxaC_21g27510								FxaC_14g14510						FxaC_5g37390					FxaC_22g12840
					FxaC_4g39290							FxaC_17g26451												FxaC_22g60090				FxaC_8g23340								FxaC_10g29330						FxaC_15g21640					FxaC_10g23260
					FxaC_6g26450							FxaC_12g41100												FxaC_5g18270				FxaC_18g19150								FxaC_15g13540						FxaC_6g42650					FxaC_22g23700
					FxaC_21g12530							FxaC_14g19731												FxaC_3g12860				FxaC_5g35030								FxaC_10g01290						FxaC_16g26140					FxaC_8g08040
					FxaC_12g50521							FxaC_7g33830												FxaC_12g29470				FxaC_11g17680								FxaC_9g49140						FxaC_11g12261					FxaC_27g41450
					FxaC_24g54010							FxaC_4g39500												FxaC_25g61050				FxaC_27g27910								FxaC_17g10380						FxaC_12g36840					FxaC_22g11420
					FxaC_13g22560							FxaC_24g29580												FxaC_20g04440				FxaC_19g37660								FxaC_10g15070						FxaC_20g08130					FxaC_5g30570
					FxaC_8g07380							FxaC_22g27710												FxaC_19g12490				FxaC_13g05421								FxaC_7g41590						FxaC_23g02430					FxaC_26g06880
					FxaC_5g07682							FxaC_18g12310												FxaC_12g16420				FxaC_24g49130								FxaC_25g34150						FxaC_12g01010					FxaC_24g46240
					FxaC_28g34800							FxaC_28g00840												FxaC_15g09601				FxaC_18g27380								FxaC_17g52920						novel.1251					FxaC_20g01370
					FxaC_25g05170							FxaC_12g23830												FxaC_13g08890				FxaC_11g15150								FxaC_5g03920						FxaC_25g40490					FxaC_16g25520
					FxaC_15g12810							FxaC_18g02590												FxaC_3g34810				FxaC_19g30050								FxaC_22g17510						FxaC_15g09170					FxaC_11g03240
					FxaC_15g04500							FxaC_10g18311												FxaC_15g40670				FxaC_5g07720								FxaC_25g39310						FxaC_7g07560					FxaC_10g04450
					FxaC_18g43321							FxaC_2g40250												FxaC_11g19690				FxaC_9g24830								FxaC_1g07710						FxaC_18g12000					FxaC_1g14590
					FxaC_7g40650							FxaC_22g24750												FxaC_21g24150				FxaC_21g07150								FxaC_3g18890						FxaC_19g08880					FxaC_24g20450
					FxaC_13g05421							FxaC_8g31400												FxaC_12g39140				FxaC_14g04040								FxaC_16g19540						FxaC_28g02620					FxaC_23g00760
					FxaC_13g05940							FxaC_20g07760												FxaC_28g11360				FxaC_20g38621								FxaC_6g28750						FxaC_26g16350					FxaC_18g30960
					FxaC_24g06500							FxaC_11g17680												FxaC_5g07370				FxaC_8g26781								FxaC_21g44800						FxaC_7g37721					novel.1329
					FxaC_28g00080							FxaC_7g01350												FxaC_13g23550				FxaC_10g03140								FxaC_16g23140						FxaC_26g02910					FxaC_6g06260
					FxaC_13g46050							FxaC_6g08290												FxaC_11g40980				FxaC_19g06350								FxaC_19g07341						FxaC_6g24340					FxaC_6g44870
					FxaC_26g08010							FxaC_21g16760												FxaC_23g14960				FxaC_5g21770								FxaC_21g15230						novel.2918					FxaC_12g50310
					FxaC_10g02960							FxaC_14g19470												FxaC_5g05700				FxaC_21g16760								FxaC_7g32590						FxaC_25g60010					FxaC_5g27801
					FxaC_17g27280							FxaC_21g28030												FxaC_20g34990				FxaC_5g22410								FxaC_19g07380						novel.1893					FxaC_25g25860
					FxaC_17g18710							FxaC_19g07650												FxaC_5g16730				FxaC_18g23710								FxaC_5g32200						FxaC_18g32440					FxaC_15g11200
					FxaC_28g00050							FxaC_17g17930												FxaC_12g06140				FxaC_21g45420								FxaC_13g11300						FxaC_9g19810					novel.1311
					FxaC_20g08130							FxaC_27g04890												FxaC_28g06900				FxaC_6g33660								FxaC_8g08530						FxaC_19g30050					FxaC_1g19410
					FxaC_16g05680							FxaC_14g29720												FxaC_11g09480				FxaC_27g37470								FxaC_12g10200						FxaC_6g25780					FxaC_4g01240
					FxaC_13g52100							FxaC_3g02310												FxaC_22g07020				FxaC_28g02310								FxaC_23g24880						FxaC_3g25410					FxaC_22g33820
					FxaC_5g26860							FxaC_13g38070												FxaC_15g04480				FxaC_12g35010								FxaC_27g47770						FxaC_6g11260					novel.1633
					FxaC_17g23080							FxaC_18g31510												FxaC_20g11010				FxaC_26g23570								FxaC_26g11550						FxaC_5g31780					FxaC_13g05440
					FxaC_18g02800							FxaC_27g48810												FxaC_6g15040				FxaC_26g40960								FxaC_12g31420						FxaC_10g00840					FxaC_21g23280
					FxaC_8g02230							FxaC_9g11470												FxaC_6g24650				FxaC_3g09290								FxaC_6g20530						FxaC_1g32110					FxaC_9g46390
					FxaC_9g17230							FxaC_15g24530												FxaC_23g07640				FxaC_6g01040								FxaC_6g07450						FxaC_20g14230					FxaC_7g36810
					FxaC_23g51350							FxaC_22g01430												FxaC_7g35960				FxaC_16g01290								FxaC_2g29860						FxaC_24g48670					FxaC_17g51330
					FxaC_17g22970							FxaC_12g20660												FxaC_21g55501				FxaC_19g29860								FxaC_6g31450						FxaC_11g22260					FxaC_18g18430
					FxaC_21g11530							FxaC_17g21180												FxaC_15g06600				FxaC_5g03380								FxaC_1g10880						FxaC_8g37590					FxaC_16g18941
					FxaC_11g47680							FxaC_14g02030												FxaC_19g34710				FxaC_17g25690								FxaC_21g58890						FxaC_23g47550					FxaC_12g09531
					FxaC_13g24201							FxaC_9g21820												FxaC_16g25460				FxaC_18g02270								FxaC_26g02750						FxaC_13g05320					FxaC_17g02250
					FxaC_1g15290							FxaC_16g30270												FxaC_4g38391				FxaC_9g38851								FxaC_19g01330						FxaC_19g12490					FxaC_23g29340
					FxaC_21g70050							FxaC_26g02640												FxaC_18g30540				FxaC_19g07650								FxaC_1g33400						FxaC_20g09010					FxaC_7g41500
					FxaC_21g39540							FxaC_16g25610												FxaC_18g31780				FxaC_18g17000								FxaC_27g51720						FxaC_9g27401					FxaC_6g28500
					FxaC_27g38270							FxaC_21g67590												FxaC_10g19780				FxaC_19g00600								FxaC_8g31960						FxaC_22g23660					FxaC_9g50540
					FxaC_9g48690							FxaC_7g10930												FxaC_14g10960				FxaC_10g19120								FxaC_17g47750						FxaC_4g36460					FxaC_24g22020
					FxaC_28g19240							FxaC_11g35860												FxaC_9g34990				FxaC_23g50630								FxaC_21g13280						FxaC_8g06300					FxaC_21g11261
					FxaC_4g36910							FxaC_16g22290												FxaC_18g25060				FxaC_10g18311								FxaC_1g07060						FxaC_2g31020					FxaC_19g05510
					FxaC_27g39370							FxaC_3g11920												FxaC_8g18550				FxaC_2g36730								FxaC_3g02220						FxaC_13g17180					FxaC_17g03060
					FxaC_11g44271							FxaC_11g37500												FxaC_13g17790				FxaC_12g07700								FxaC_11g24500						FxaC_22g72190					FxaC_13g23660
					FxaC_16g24420							FxaC_26g23560												FxaC_15g06170				FxaC_17g16770								FxaC_19g10870						FxaC_10g23890					FxaC_25g61600
					FxaC_9g14550							FxaC_1g21290												FxaC_7g06440				FxaC_23g06190								FxaC_6g21660						FxaC_9g44920					FxaC_20g04490
					FxaC_21g50360							FxaC_26g14670												FxaC_27g42900				FxaC_12g17310								FxaC_6g21990						FxaC_7g19390					FxaC_16g29530
					FxaC_27g31790							FxaC_16g05680												FxaC_24g13530				FxaC_19g19460								FxaC_6g05710						FxaC_11g18280					FxaC_22g02040
					FxaC_27g06190							FxaC_1g27710												FxaC_14g02760				FxaC_17g19680								FxaC_28g24530						FxaC_3g18780					FxaC_18g08180
					FxaC_6g16761							FxaC_27g08190												FxaC_18g43880				FxaC_21g70050								FxaC_16g06440						FxaC_10g05560					FxaC_1g28540
					FxaC_14g27680							FxaC_17g51980												FxaC_20g26970				FxaC_4g34930								FxaC_28g19930						FxaC_18g41990					FxaC_12g40051
					FxaC_19g11530							FxaC_15g02591												FxaC_14g19480				FxaC_19g20330								FxaC_4g14250						FxaC_11g21430					FxaC_27g26520
					FxaC_25g44770							FxaC_23g11270												FxaC_23g37900				FxaC_22g70650								FxaC_3g13680						novel.926					FxaC_11g05541
					FxaC_17g46240							FxaC_24g49130												novel.725				FxaC_22g61030								FxaC_1g01050						FxaC_13g15010					FxaC_26g02470
					FxaC_12g08570							FxaC_18g08330												FxaC_25g39530				FxaC_13g24291								FxaC_22g13750						FxaC_21g16700					FxaC_25g03030
					FxaC_28g06740							FxaC_6g22910												FxaC_16g04900				FxaC_13g38080								FxaC_14g19000						FxaC_7g06100					FxaC_22g42300
					FxaC_7g38700							FxaC_10g47200												FxaC_19g10870				FxaC_21g20421								FxaC_21g18840						FxaC_9g31330					FxaC_10g04090
					FxaC_16g05020							FxaC_19g00600												FxaC_1g40130				FxaC_22g14960								FxaC_27g47250						FxaC_11g37710					FxaC_6g33162
					FxaC_12g50280							FxaC_9g50560												FxaC_17g02760				FxaC_7g07620								FxaC_27g02010						FxaC_22g60870					FxaC_5g20180
					FxaC_28g14820							FxaC_7g33490												FxaC_2g19020				FxaC_9g39580								FxaC_4g37260						FxaC_15g34490					FxaC_18g42900
					FxaC_21g28210							FxaC_9g01052												FxaC_12g33870				FxaC_17g15240								FxaC_6g39230						FxaC_8g10860					FxaC_13g13131
					FxaC_23g02760							FxaC_9g45240												FxaC_22g19220				FxaC_24g24320								FxaC_9g15280						FxaC_16g25520					FxaC_18g30740
					FxaC_13g45530							FxaC_5g35940												FxaC_10g41580				FxaC_15g09980								FxaC_22g02140						FxaC_20g03050					FxaC_6g05710
					FxaC_21g41360							FxaC_27g50130												FxaC_27g37660				FxaC_17g41771								FxaC_14g38150						FxaC_19g26430					FxaC_25g45760
					FxaC_28g25790							FxaC_9g12440												FxaC_17g20690				FxaC_7g32840								FxaC_14g07330						FxaC_22g69300					FxaC_17g52210
					FxaC_7g19960							FxaC_25g11330												FxaC_16g06440				FxaC_21g45040								FxaC_10g19120						FxaC_28g24530					FxaC_4g30170
					FxaC_22g05410							FxaC_10g50490												FxaC_21g13581				FxaC_10g42200								FxaC_20g18290						FxaC_26g11550					FxaC_25g01510
					FxaC_28g18190							FxaC_12g02050												FxaC_15g33710				FxaC_17g32710								FxaC_6g40310						FxaC_22g32360					FxaC_6g33570
					FxaC_17g02251							FxaC_24g13790												FxaC_17g44621				FxaC_28g01710								FxaC_14g26200						FxaC_28g33650					FxaC_15g04290
					FxaC_4g35620							FxaC_12g29310												FxaC_24g33850				FxaC_24g53360								FxaC_26g08820						FxaC_23g29050					FxaC_15g32970
					FxaC_2g08800							FxaC_4g28980												FxaC_19g05770				FxaC_11g03591								FxaC_24g50711						FxaC_10g35330					FxaC_12g25860
					FxaC_19g03830							FxaC_10g12581												FxaC_22g31620				FxaC_5g00031								FxaC_14g04020						FxaC_9g42210					FxaC_9g45170
					FxaC_20g06040							FxaC_20g41700												FxaC_21g34720				FxaC_24g13790								FxaC_23g57510						FxaC_1g09620					FxaC_8g06680
					FxaC_13g07440							FxaC_13g20770												FxaC_9g36750				FxaC_1g11410								FxaC_23g60940						FxaC_7g29960					FxaC_22g02260
					FxaC_9g08300							FxaC_12g05670												FxaC_21g17010				FxaC_1g21290								FxaC_20g21731						FxaC_16g21760					FxaC_27g49410
					FxaC_8g08930							FxaC_5g11000												FxaC_22g07180				FxaC_14g03030								FxaC_5g36151						FxaC_26g16440					FxaC_11g38270
					FxaC_13g53640							FxaC_13g02150												FxaC_12g34170				FxaC_6g16580								FxaC_26g25881						FxaC_24g43190					FxaC_19g21920
					FxaC_17g00820							FxaC_22g12710												FxaC_19g36370				FxaC_9g49880								FxaC_17g08070						FxaC_24g38890					FxaC_24g34280
					FxaC_8g32210							FxaC_5g28050												FxaC_25g34150				FxaC_19g12900								FxaC_21g00440						FxaC_25g16271					FxaC_25g56130
					FxaC_10g32390							FxaC_13g02510												FxaC_21g67330				FxaC_9g45241								FxaC_20g07620						FxaC_4g15890					FxaC_13g09670
					FxaC_16g06530							FxaC_11g29440												FxaC_24g47650				FxaC_15g06410								FxaC_1g13770						FxaC_19g30930					FxaC_7g05930
					FxaC_12g35360							FxaC_4g18200												FxaC_15g10760				FxaC_17g15380								FxaC_9g47370						FxaC_3g03390					FxaC_12g22041
					FxaC_17g18300							FxaC_23g23540												FxaC_9g43810				FxaC_22g60870								FxaC_8g09650						FxaC_16g14420					FxaC_21g02660
					FxaC_11g24840							FxaC_23g32620												FxaC_27g31090				FxaC_22g10740								FxaC_17g51330						FxaC_6g37530					FxaC_4g23990
					FxaC_13g07380							FxaC_21g27160												FxaC_14g09290				FxaC_19g15960								FxaC_7g20680						FxaC_9g30350					FxaC_7g29960
					FxaC_15g17280							FxaC_13g40790												novel.1587				FxaC_26g23330								FxaC_18g24530						FxaC_19g09871					FxaC_25g61650
					FxaC_11g28060							FxaC_5g02790												FxaC_21g20590				FxaC_9g21230								FxaC_15g06410						FxaC_10g04880					FxaC_2g07510
					FxaC_5g09721							FxaC_3g15130												FxaC_2g03350				FxaC_23g54820								FxaC_23g02590						FxaC_5g03000					FxaC_28g26901
					FxaC_5g37390							FxaC_8g13850												FxaC_18g42870				FxaC_28g21660								FxaC_22g12840						FxaC_19g36610					FxaC_28g26440
					FxaC_21g70470							FxaC_14g15760												FxaC_19g36610				FxaC_21g32260								FxaC_16g15020						FxaC_7g01680					FxaC_25g60150
					FxaC_4g27160							FxaC_16g22400												FxaC_26g35390				FxaC_12g50280								FxaC_5g09020						novel.872					FxaC_1g09910
					FxaC_7g28970							FxaC_21g08870												FxaC_26g13370				FxaC_27g39370								FxaC_3g09010						FxaC_5g03070					FxaC_6g34900
					FxaC_7g25150							FxaC_6g16580												FxaC_24g16370				FxaC_28g06830								FxaC_9g05310						novel.1473					FxaC_21g48860
					FxaC_7g27800							FxaC_7g00990												FxaC_24g06970				FxaC_17g36520								FxaC_11g39680						FxaC_23g15920					FxaC_23g50960
					FxaC_3g03710							FxaC_10g04880												FxaC_9g14090				FxaC_14g01490								FxaC_21g67120						FxaC_23g22550					FxaC_14g19030
					novel.1952							FxaC_17g50840												FxaC_25g60930				FxaC_16g27311								FxaC_6g42690						FxaC_22g53410					FxaC_12g08050
					novel.725							FxaC_25g60820												FxaC_23g09800				FxaC_24g44210								FxaC_1g24790						FxaC_4g15670					FxaC_22g10630
					FxaC_16g15160							FxaC_5g19270												FxaC_13g07750				FxaC_8g07960								FxaC_24g51060						FxaC_26g04890					FxaC_26g23410
					FxaC_14g12840							FxaC_15g04720												FxaC_8g23470				FxaC_10g13360								FxaC_4g21590						FxaC_13g33190					FxaC_26g41090
					FxaC_25g56410							FxaC_9g03900												FxaC_25g51270				FxaC_22g64620								FxaC_17g38690						FxaC_5g38210					FxaC_10g06350
					FxaC_27g10130							FxaC_7g34100												FxaC_21g65720				FxaC_24g41460								FxaC_16g28220						FxaC_19g32150					FxaC_13g24770
					FxaC_28g21061							FxaC_23g61590												FxaC_2g18200				FxaC_24g41130								FxaC_22g23700						FxaC_12g16981					FxaC_1g12511
					FxaC_14g15750							FxaC_9g20210												FxaC_13g24530				FxaC_21g34720								FxaC_13g22050						FxaC_17g22810					FxaC_21g21620
					FxaC_5g36741							FxaC_5g34350												FxaC_3g34840				FxaC_15g38900								FxaC_12g36850						FxaC_11g24840					FxaC_25g24400
					FxaC_24g03950							FxaC_11g29630												FxaC_9g35890				FxaC_9g40710								FxaC_23g22550						FxaC_24g37432					FxaC_27g41400
					FxaC_22g09940							FxaC_8g09760												novel.754				FxaC_19g26630								FxaC_27g16900						FxaC_15g23780					FxaC_2g29070
					FxaC_11g25640							FxaC_23g24900												FxaC_23g28640				FxaC_10g48780								FxaC_12g26030						FxaC_27g51170					FxaC_23g30100
					novel.192							FxaC_28g01710												FxaC_13g08250				FxaC_28g19720								FxaC_9g09940						FxaC_15g37750					FxaC_6g38560
					FxaC_8g06010							FxaC_19g03970												FxaC_27g47250				FxaC_10g15540								FxaC_23g06160						FxaC_5g34100					FxaC_11g15540
					FxaC_10g17490							FxaC_18g02270												FxaC_14g23391				FxaC_2g09890								FxaC_21g58340						FxaC_2g37130					FxaC_17g37381
					FxaC_23g43420							FxaC_3g12030												FxaC_19g32150				FxaC_4g39470								FxaC_1g34140						FxaC_5g08391					FxaC_21g17210
					FxaC_18g23820							FxaC_12g04160												FxaC_5g13770				FxaC_24g40450								FxaC_12g49840						FxaC_1g21491					FxaC_13g54220
					FxaC_18g04070							FxaC_15g31640												FxaC_12g36730				FxaC_8g31410								FxaC_25g39390						FxaC_26g30360					FxaC_6g20480
					FxaC_12g43220							FxaC_12g40460												FxaC_9g12501				FxaC_5g45320								FxaC_11g07430						FxaC_17g10850					FxaC_17g08070
					FxaC_6g30940							FxaC_24g06500												FxaC_25g40490				FxaC_28g04121								FxaC_3g12490						FxaC_17g46350					FxaC_13g51450
					FxaC_23g23540							FxaC_1g40841												FxaC_23g25180				FxaC_24g05500								FxaC_3g09240						FxaC_28g00440					FxaC_11g38170
					FxaC_12g41240							FxaC_16g06530												FxaC_27g51220				FxaC_17g48700								FxaC_4g03640						FxaC_19g18630					FxaC_4g27550
					FxaC_6g18980							FxaC_7g36181												FxaC_10g15070				FxaC_20g18410								FxaC_7g15070						FxaC_22g58580					FxaC_19g07740
					FxaC_13g47880							FxaC_24g54120												FxaC_27g08180				FxaC_16g30270								FxaC_13g20590						novel.2146					FxaC_28g02480
					FxaC_9g29930							FxaC_2g37130												FxaC_2g16160				FxaC_9g17160								FxaC_25g02000						FxaC_23g01920					FxaC_10g30280
					FxaC_8g13000							FxaC_24g55590												FxaC_20g11280				FxaC_21g47190								FxaC_12g44270						novel.2134					FxaC_12g47560
					FxaC_23g18710							FxaC_23g10480												FxaC_19g17230				FxaC_13g29560								FxaC_27g06080						FxaC_3g03710					FxaC_18g46280
					FxaC_20g22350							FxaC_15g36330												FxaC_5g12100				FxaC_11g47680								FxaC_11g26150						FxaC_2g29070					FxaC_18g08810
					FxaC_21g48920							FxaC_2g31250												FxaC_21g03050				FxaC_4g29500								FxaC_1g08941						FxaC_3g02770					FxaC_26g01600
					FxaC_25g38140							FxaC_23g61070												FxaC_6g38560				FxaC_6g00260								FxaC_9g31750						FxaC_10g42220					FxaC_4g21700
					FxaC_21g55501							FxaC_23g29190												FxaC_8g14290				FxaC_10g03870								FxaC_17g10750						FxaC_11g20110					FxaC_8g06310
					FxaC_12g08850							FxaC_23g35020												FxaC_18g19320				FxaC_17g46240								FxaC_20g38900						FxaC_27g32760					FxaC_3g14281
					FxaC_6g28280							FxaC_11g14500												FxaC_19g04172				FxaC_6g21210								FxaC_23g06460						FxaC_24g16130					FxaC_6g07780
					FxaC_24g23040							FxaC_1g30720												FxaC_4g32060				FxaC_8g15850								FxaC_21g56300						FxaC_25g26050					FxaC_3g09810
					FxaC_18g31330							FxaC_10g10580												FxaC_22g18980				FxaC_19g13090								FxaC_21g59280						FxaC_14g02690					FxaC_10g43120
					FxaC_13g32800							FxaC_22g12470												FxaC_8g00770				FxaC_18g39362								FxaC_13g05320						FxaC_13g52190					FxaC_21g04030
					FxaC_13g21900							FxaC_17g27410												FxaC_21g11980				FxaC_10g05171								FxaC_13g05480						FxaC_16g23140					FxaC_7g34520
					FxaC_8g37781							FxaC_10g05171												FxaC_21g65530				FxaC_22g10140								FxaC_12g24110						FxaC_24g44690					FxaC_13g11650
					FxaC_5g28050							FxaC_14g12840												FxaC_10g08970				FxaC_27g50130								FxaC_15g24530						FxaC_5g16170					FxaC_13g01800
					FxaC_20g11130							FxaC_16g10080												FxaC_27g37470				FxaC_18g45972								FxaC_7g36010						FxaC_27g29620					FxaC_28g10840
					FxaC_24g47190							FxaC_17g52870												FxaC_20g37110				FxaC_14g14240								FxaC_20g24120						FxaC_8g21730					FxaC_5g12700
					FxaC_11g18400							FxaC_17g52360												FxaC_25g32560				FxaC_28g05580								FxaC_10g15320						novel.993					FxaC_18g30500
					FxaC_21g37200							FxaC_4g04320												FxaC_6g43340				FxaC_22g27320								FxaC_7g09640						FxaC_11g29780					FxaC_15g05290
					FxaC_9g37010							FxaC_28g32540												FxaC_23g54820				FxaC_3g22610								FxaC_18g40390						FxaC_27g50030					FxaC_12g09280
					FxaC_25g19420							FxaC_3g09490												FxaC_15g07520				FxaC_20g02680								FxaC_4g27580						FxaC_10g13210					FxaC_8g03012
					FxaC_2g09890							FxaC_17g16940												FxaC_10g03870				FxaC_18g35520								FxaC_15g19800						FxaC_5g24870					FxaC_13g10950
					FxaC_8g24070							FxaC_26g11801												FxaC_22g69300				FxaC_19g11530								FxaC_25g12871						FxaC_17g52942					FxaC_15g18820
					FxaC_18g17880							FxaC_10g42590												FxaC_24g15820				FxaC_27g51340								FxaC_13g46730						FxaC_27g47250					FxaC_2g00100
					FxaC_13g53820							FxaC_20g32140												FxaC_26g04890				FxaC_20g12640								FxaC_25g45870						FxaC_22g31070					novel.1968
					FxaC_13g08860							FxaC_27g39130												FxaC_7g36181				FxaC_26g04890								FxaC_25g01870						FxaC_22g11530					FxaC_10g21050
					FxaC_5g05700							FxaC_24g11650												FxaC_8g07380				FxaC_5g03900								FxaC_4g17960						FxaC_23g44520					FxaC_20g11040
					FxaC_11g24900							FxaC_6g27210												FxaC_21g02450				FxaC_21g30210								FxaC_21g66100						FxaC_24g13790					FxaC_10g09190
					FxaC_24g57420							FxaC_12g08410												FxaC_25g12550				FxaC_28g15230								FxaC_5g37700						FxaC_22g53550					FxaC_7g01470
					FxaC_1g24580							FxaC_17g49880												FxaC_11g00670				FxaC_21g65420								FxaC_11g47960						FxaC_5g12500					FxaC_12g49460
					FxaC_13g26190							FxaC_27g47250												FxaC_26g09610				FxaC_8g19000								FxaC_13g54290						FxaC_14g04770					FxaC_18g35801
					FxaC_28g01650							FxaC_5g43650												FxaC_26g16350				FxaC_14g03310								FxaC_20g34620						FxaC_17g23040					FxaC_23g16420
					FxaC_22g19810							FxaC_7g40460												FxaC_9g11530				FxaC_6g28280								FxaC_20g24810						FxaC_16g13290					FxaC_23g32050
					FxaC_1g16671							FxaC_16g27170												FxaC_19g39570				FxaC_12g28810								FxaC_7g27620						FxaC_20g38020					FxaC_6g27100
					FxaC_12g27450							FxaC_15g21960												FxaC_6g42880				FxaC_2g37830								FxaC_28g19240						FxaC_10g50420					FxaC_11g21420
					FxaC_6g31930							FxaC_16g18001												FxaC_18g00950				FxaC_23g43450								FxaC_27g41310						FxaC_24g11650					FxaC_16g21180
					FxaC_18g44570							FxaC_4g34040												FxaC_4g27280				FxaC_12g35710								FxaC_21g27230						FxaC_25g27620					FxaC_18g21440
					FxaC_21g33810							FxaC_3g25130												FxaC_11g00970				FxaC_16g25460								FxaC_13g04240						FxaC_27g37470					FxaC_20g24120
					FxaC_18g27480							FxaC_27g39370												FxaC_27g40210				FxaC_3g26420								FxaC_13g03130						FxaC_20g38030					FxaC_1g16880
					FxaC_10g41360							FxaC_20g14390												FxaC_23g20450				FxaC_23g35020								FxaC_7g13750						FxaC_16g26990					FxaC_13g03270
					FxaC_13g24420							FxaC_1g21240												FxaC_22g59600				FxaC_22g69580								FxaC_17g10910						FxaC_1g20871					FxaC_6g12200
					FxaC_22g07361							FxaC_23g50510												FxaC_9g30350				FxaC_27g39930								FxaC_1g23420						FxaC_7g15070					FxaC_18g46500
					FxaC_3g07460							FxaC_6g24200												novel.2222				FxaC_23g61070								FxaC_7g08140						FxaC_5g00220					FxaC_13g38530
					FxaC_7g06440							FxaC_2g05980												FxaC_14g06770				FxaC_10g48980								FxaC_11g21990						FxaC_6g44880					FxaC_19g13000
					FxaC_6g30890							FxaC_1g08840												novel.176				FxaC_5g07370								FxaC_24g07800						FxaC_13g32800					FxaC_2g04391
					FxaC_21g27510							FxaC_28g16740												FxaC_5g02610				FxaC_1g21920								FxaC_9g19510						FxaC_24g26200					FxaC_22g72640
					FxaC_21g34720							FxaC_21g61970												FxaC_19g37660				FxaC_26g11310								FxaC_15g34490						FxaC_24g22020					FxaC_14g06700
					FxaC_2g05980							FxaC_9g27190												FxaC_22g34530				FxaC_16g25610								FxaC_15g07050						FxaC_18g43321					FxaC_23g31260
					FxaC_17g55880							FxaC_22g58920												FxaC_25g37620				FxaC_3g05630								FxaC_17g02320						FxaC_17g11720					novel.2433
					FxaC_22g14960							FxaC_13g33250												FxaC_25g35870				FxaC_26g04840								FxaC_23g00760						FxaC_21g18700					FxaC_3g13680
					FxaC_5g08380							FxaC_15g18350												FxaC_28g15230				FxaC_10g32390								FxaC_9g43751						novel.2326					FxaC_6g23590
					FxaC_2g25410							FxaC_4g31810												FxaC_19g32140				FxaC_12g10190								FxaC_13g08450						FxaC_16g29120					FxaC_26g17830
					FxaC_22g18140							FxaC_4g19780												FxaC_25g10190				FxaC_17g16940								FxaC_27g00510						FxaC_19g02370					FxaC_10g35190
					FxaC_8g07830							FxaC_17g26030												FxaC_18g11030				FxaC_12g05670								FxaC_25g40490						FxaC_5g16190					FxaC_27g28000
					FxaC_6g16780							FxaC_1g15290												FxaC_13g24291				FxaC_1g09980								FxaC_18g16140						FxaC_28g37451					FxaC_24g03480
					FxaC_9g10410							FxaC_18g27380												FxaC_6g44990				FxaC_27g36150								FxaC_5g08670						FxaC_21g30630					FxaC_25g53620
					FxaC_6g22210							FxaC_8g18830												FxaC_7g27860				FxaC_14g23650								FxaC_19g13430						FxaC_5g26690					FxaC_8g16170
					FxaC_10g06320							FxaC_21g42810												FxaC_7g31280				FxaC_1g40841								FxaC_21g66110						FxaC_23g30100					FxaC_24g04140
					FxaC_10g17670							FxaC_6g43210												FxaC_16g05480				FxaC_5g02340								FxaC_5g19520						FxaC_7g25420					FxaC_6g13310
					FxaC_9g11880							FxaC_23g29050												FxaC_6g35120				FxaC_17g02251								FxaC_22g23300						FxaC_18g27290					FxaC_5g04420
					FxaC_18g27230							FxaC_27g28700												FxaC_12g07300				FxaC_18g10570								FxaC_5g08671						FxaC_16g23241					FxaC_11g07430
					FxaC_2g36390							FxaC_17g46240												FxaC_21g71070				FxaC_21g25230								FxaC_28g18570						FxaC_1g02370					FxaC_25g45070
					FxaC_7g33200							FxaC_20g11010												FxaC_27g45260				FxaC_26g30900								FxaC_8g31410						FxaC_7g36010					FxaC_22g72470
					FxaC_22g54450							FxaC_8g24811												FxaC_13g18180				FxaC_4g16920								FxaC_22g70970						FxaC_4g30870					FxaC_19g35790
					FxaC_1g07670							FxaC_9g17160												FxaC_16g15410				FxaC_7g39030								FxaC_27g49880						FxaC_9g26980					FxaC_20g17380
					FxaC_19g37920							FxaC_14g28220												FxaC_6g40040				FxaC_26g06960								FxaC_22g69040						FxaC_19g25880					FxaC_1g13370
					FxaC_28g09560							FxaC_11g10540												FxaC_23g37920				FxaC_9g02280								FxaC_9g23830						FxaC_23g11870					FxaC_14g09430
					FxaC_24g31070							FxaC_5g20730												FxaC_15g14640				FxaC_20g36130								FxaC_26g35340						FxaC_22g04660					FxaC_4g35970
					FxaC_25g50471							FxaC_12g40510												FxaC_24g23571				FxaC_8g25700								FxaC_23g39611						FxaC_3g27390					FxaC_12g27830
					FxaC_23g56970							FxaC_25g32970												FxaC_5g22300				FxaC_3g36590								FxaC_2g06600						FxaC_26g25440					FxaC_4g37550
					FxaC_9g37770							FxaC_25g43010												FxaC_14g17030				FxaC_21g70470								FxaC_19g13070						FxaC_9g28100					FxaC_17g09200
					FxaC_25g33450							FxaC_18g21880												FxaC_3g09240				FxaC_8g33400								FxaC_14g09250						FxaC_23g33970					FxaC_24g20810
					FxaC_18g04770							FxaC_19g06350												FxaC_10g39570				FxaC_25g33520								FxaC_20g37110						FxaC_3g18480					FxaC_17g13460
					FxaC_20g06320							FxaC_13g37900												FxaC_28g28190				FxaC_21g17010								FxaC_22g60870						FxaC_24g02420					FxaC_22g58220
					FxaC_19g24290							FxaC_20g37070												novel.494				FxaC_6g09120								FxaC_6g24560						FxaC_22g42370					FxaC_11g10810
					FxaC_21g31430							FxaC_6g01040												FxaC_6g39430				FxaC_13g48930								FxaC_13g03160						FxaC_13g37970					FxaC_4g28431
					FxaC_13g06070							FxaC_18g35800												FxaC_28g32250				FxaC_23g24880								FxaC_16g04900						novel.484					FxaC_9g10900
					FxaC_6g38220							FxaC_18g17000												FxaC_21g70320				FxaC_26g22820								FxaC_23g05450						FxaC_10g28150					FxaC_10g16040
					FxaC_24g49150							FxaC_4g10680												FxaC_16g20890				FxaC_4g04320								FxaC_23g29050						FxaC_10g43120					FxaC_28g08290
					FxaC_18g30080							FxaC_15g15280												FxaC_21g12010				FxaC_6g22910								FxaC_15g28740						FxaC_10g25550					FxaC_3g14370
					FxaC_25g41990							FxaC_13g21620												FxaC_18g43160				FxaC_23g42180								FxaC_28g22450						FxaC_17g53900					FxaC_12g32440
					FxaC_13g51790							FxaC_4g39890												FxaC_14g19780				FxaC_21g12530								FxaC_7g15560						FxaC_8g15780					FxaC_25g39390
					FxaC_16g04030							novel.3130												FxaC_18g17840				FxaC_6g01170								FxaC_9g30350						FxaC_9g45680					FxaC_6g19730
					FxaC_11g08040							FxaC_17g15380												FxaC_8g10490				FxaC_15g40670								FxaC_16g25460						FxaC_17g16940					FxaC_24g07780
					FxaC_2g43640							FxaC_21g62290												FxaC_6g43590				FxaC_23g47551								FxaC_21g23920						FxaC_9g05970					FxaC_20g21320
					FxaC_19g25250							FxaC_2g01300												FxaC_17g36120				FxaC_22g29770								FxaC_14g06500						FxaC_17g01072					FxaC_13g21940
					FxaC_25g48770							FxaC_1g19410												FxaC_21g31180				FxaC_5g20810								FxaC_16g13290						FxaC_14g36620					FxaC_22g01560
					FxaC_13g11071							FxaC_19g39450												FxaC_20g28630				FxaC_16g05480								FxaC_17g00050						FxaC_12g44720					FxaC_10g11190
					FxaC_9g08440							FxaC_13g50880												FxaC_27g40110				FxaC_26g11801								FxaC_25g59330						FxaC_16g29480					FxaC_4g30680
					FxaC_5g12120							FxaC_21g67460												FxaC_28g04121				FxaC_6g38190								FxaC_22g50071						FxaC_13g21940					FxaC_5g03900
					FxaC_13g24050							FxaC_20g07780												FxaC_17g01740				FxaC_2g11610								FxaC_18g27550						FxaC_17g10750					FxaC_9g35070
					FxaC_2g22750							FxaC_9g13900												FxaC_18g08790				FxaC_23g54230								FxaC_4g35640						FxaC_2g07770					FxaC_18g19990
					FxaC_17g09064							FxaC_14g35711												FxaC_6g00010				FxaC_13g54900								FxaC_19g11780						FxaC_8g15030					FxaC_4g27820
					FxaC_6g15270							FxaC_19g13670												FxaC_3g11650				FxaC_24g57850								FxaC_12g48590						FxaC_24g20450					FxaC_6g24260
					FxaC_9g50160							FxaC_24g14970												FxaC_15g37750				FxaC_22g67840								FxaC_17g54440						FxaC_21g18840					FxaC_8g06300
					novel.3144							FxaC_17g20420												FxaC_19g13280				FxaC_28g09560								FxaC_23g45490						FxaC_12g08050					FxaC_3g13610
					FxaC_13g50520							FxaC_24g44210												FxaC_12g46600				FxaC_5g11300								FxaC_9g10340						FxaC_14g10060					FxaC_4g26580
					novel.267							FxaC_28g01460												FxaC_22g57860				FxaC_26g17540								FxaC_24g41290						FxaC_13g11650					FxaC_13g26760
					FxaC_26g32890							FxaC_26g03490												FxaC_4g30870				FxaC_8g32821								FxaC_23g33520						FxaC_12g34471					FxaC_11g14820
					FxaC_27g04530							FxaC_28g09200												FxaC_19g01190				FxaC_19g36370								FxaC_26g20440						FxaC_10g21120					FxaC_11g37470
					FxaC_8g01520							FxaC_15g04430												FxaC_26g40240				FxaC_2g09940								FxaC_13g11500						FxaC_26g27470					FxaC_11g20860
					FxaC_12g05670							FxaC_10g33860												FxaC_23g46550				FxaC_24g18260								FxaC_23g50720						FxaC_13g03160					FxaC_8g16320
					FxaC_1g12730							FxaC_19g10110												FxaC_24g21740				FxaC_8g02230								FxaC_17g09980						novel.2006					FxaC_22g51270
					FxaC_5g20490							FxaC_15g20590												FxaC_13g17150				FxaC_13g02150								FxaC_5g08370						FxaC_23g07970					FxaC_23g50420
					FxaC_20g15841							FxaC_22g05790												FxaC_21g04730				FxaC_19g03100								FxaC_8g15780						FxaC_4g37080					FxaC_17g30170
					FxaC_28g02380							FxaC_12g23110												FxaC_5g41510				FxaC_15g35810								FxaC_21g61040						novel.2677					FxaC_6g23470
					FxaC_27g53280							FxaC_20g38731												FxaC_13g04280				FxaC_17g27280								FxaC_14g03510						FxaC_4g13130					FxaC_5g21890
					FxaC_20g41520							FxaC_26g19491												FxaC_9g47551				FxaC_21g59180								FxaC_3g02290						FxaC_22g27120					FxaC_24g57130
					FxaC_6g07390							FxaC_6g09870												FxaC_25g13540				FxaC_11g37500								FxaC_4g23500						FxaC_6g42550					FxaC_25g19170
					FxaC_3g06430							FxaC_20g38760												FxaC_24g20480				FxaC_4g13210								FxaC_4g21700						FxaC_28g01250					FxaC_8g03670
					FxaC_5g05140							FxaC_19g34330												FxaC_6g24560				FxaC_2g29080								FxaC_24g52710						FxaC_7g28590					FxaC_18g42730
					FxaC_26g13060							FxaC_2g35140												FxaC_19g00420				FxaC_12g40460								FxaC_12g48780						FxaC_22g23911					FxaC_4g21790
					FxaC_9g09650							FxaC_22g18140												FxaC_20g38730				FxaC_23g50330								FxaC_21g27060						FxaC_23g27350					FxaC_18g45810
					FxaC_25g51250							FxaC_18g17420												FxaC_22g02140				FxaC_20g18660								FxaC_1g16880						FxaC_6g44760					FxaC_6g16400
					FxaC_4g29800							FxaC_25g33520												FxaC_17g52050				FxaC_21g52260								FxaC_22g55760						FxaC_18g04030					FxaC_7g13900
					FxaC_20g38730							FxaC_10g02040												FxaC_20g02390				FxaC_21g27860								FxaC_3g24270						FxaC_14g06700					FxaC_15g04090
					FxaC_17g07410							FxaC_6g20920												FxaC_22g43120				FxaC_24g35770								FxaC_3g12730						FxaC_23g24410					FxaC_15g11900
					FxaC_1g03050							FxaC_18g36770												FxaC_25g46280				FxaC_1g14720								FxaC_23g38291						FxaC_2g07600					FxaC_6g04270
					FxaC_11g06720							FxaC_9g48700												FxaC_23g39330				FxaC_26g00920								FxaC_9g24010						FxaC_4g34530					FxaC_8g33290
					FxaC_17g03980							FxaC_21g69830												FxaC_4g11860				FxaC_12g08370								FxaC_5g16570						FxaC_24g25000					FxaC_12g14620
					FxaC_4g18200							FxaC_21g59180												FxaC_23g47551				FxaC_9g10811								FxaC_14g13540						FxaC_25g35870					FxaC_14g18510
					FxaC_12g29520							FxaC_12g10130												FxaC_17g52210				FxaC_14g14390								FxaC_3g13170						FxaC_21g21980					FxaC_6g03760
					FxaC_28g22450							FxaC_8g02010												FxaC_14g06570				FxaC_25g44770								FxaC_16g25520						FxaC_3g13150					FxaC_21g23920
					FxaC_25g11330							FxaC_28g01440												FxaC_4g02600				FxaC_28g26901								FxaC_13g09810						FxaC_22g01310					FxaC_2g25290
					FxaC_9g17160							FxaC_17g24180												FxaC_22g06160				FxaC_15g31640								FxaC_28g02480						FxaC_19g32700					FxaC_27g30700
					FxaC_16g19990							FxaC_7g07560												FxaC_11g24660				FxaC_12g15940								FxaC_1g17600						FxaC_9g47551					FxaC_9g03201
					FxaC_13g19940							FxaC_15g38710												FxaC_25g57531				FxaC_8g32420								FxaC_23g46550						FxaC_16g04001					FxaC_9g23830
					FxaC_20g35270							FxaC_11g01860												FxaC_27g43430				FxaC_19g10670								FxaC_24g57880						FxaC_23g18991					FxaC_18g42440
					FxaC_19g00532							FxaC_22g23100												FxaC_17g07680				FxaC_4g29120								FxaC_6g07780						FxaC_21g59570					FxaC_4g27580
					FxaC_26g04890							FxaC_18g24070												FxaC_20g21540				FxaC_7g22160								FxaC_12g10180						FxaC_19g32140					FxaC_24g13381
					FxaC_15g04740							FxaC_8g33400												FxaC_27g33250				FxaC_15g15280								FxaC_18g05210						FxaC_2g03950					FxaC_25g12871
					FxaC_26g21370							FxaC_15g13750												FxaC_23g43910				FxaC_27g48810								FxaC_13g30910						FxaC_27g27060					FxaC_21g58380
					FxaC_5g26490							FxaC_28g02620												FxaC_14g07680				FxaC_20g24690								FxaC_18g09440						FxaC_28g04380					FxaC_3g16980
					FxaC_16g30751							FxaC_7g00861												FxaC_2g22711				FxaC_10g48990								FxaC_10g04990						FxaC_10g03870					FxaC_11g01070
					FxaC_27g53310							FxaC_6g40530												FxaC_24g14060				FxaC_19g01240								FxaC_23g57821						FxaC_5g16640					FxaC_14g02810
					FxaC_18g37710							FxaC_24g48950												FxaC_16g28210				FxaC_23g23540								FxaC_9g15100						FxaC_9g32380					FxaC_8g15880
					FxaC_20g14390							FxaC_16g28040												FxaC_25g41710				FxaC_22g29950								FxaC_6g42550						FxaC_23g19001					FxaC_13g07342
					FxaC_12g09600							FxaC_19g36370												FxaC_3g03710				FxaC_5g46150								FxaC_13g20080						FxaC_25g56130					FxaC_19g23610
					FxaC_22g37920							FxaC_28g22450												FxaC_26g22370				FxaC_10g17670								FxaC_19g01190						FxaC_11g05100					FxaC_12g38030
					FxaC_28g21660							FxaC_8g26781												FxaC_3g34060				FxaC_4g21640								FxaC_12g40330						FxaC_13g20590					FxaC_7g11650
					FxaC_17g02071							FxaC_11g04410												FxaC_19g03390				FxaC_16g10080								FxaC_21g21810						FxaC_27g14210					FxaC_2g41921
					FxaC_14g22800							FxaC_18g44410												FxaC_9g45110				FxaC_17g27410								FxaC_6g44162						FxaC_16g15020					FxaC_7g15950
					FxaC_3g16320							FxaC_1g33400												FxaC_22g50071				FxaC_14g06570								FxaC_16g19630						FxaC_5g08670					FxaC_5g19610
					FxaC_6g25760							FxaC_1g15220												FxaC_6g06070				FxaC_9g29320								FxaC_9g05620						FxaC_9g42220					FxaC_22g51730
					FxaC_13g07530							FxaC_27g30260												FxaC_25g42380				FxaC_8g00440								FxaC_16g14420						FxaC_3g09810					FxaC_12g01010
					novel.2160							FxaC_19g13090												FxaC_7g15560				FxaC_19g26670								FxaC_22g23800						FxaC_5g45600					FxaC_12g16580
					FxaC_19g19740							FxaC_24g21970												FxaC_11g38350				FxaC_13g17160								FxaC_21g59570						novel.1541					FxaC_23g44600
					FxaC_21g04890							FxaC_25g45820												FxaC_7g32051				FxaC_24g52540								FxaC_21g27260						FxaC_27g27910					FxaC_9g35830
					FxaC_10g28150							FxaC_26g17540												FxaC_23g05600				FxaC_20g34990								FxaC_26g16350						FxaC_26g06280					FxaC_21g58360
					FxaC_5g41470							FxaC_13g05421												FxaC_20g15830				FxaC_10g14320								FxaC_12g42021						FxaC_10g41010					FxaC_16g02820
					FxaC_24g49130							FxaC_19g10670												FxaC_25g24400				FxaC_22g30080								FxaC_10g40710						FxaC_23g19890					FxaC_20g04460
					FxaC_14g26940							FxaC_7g35820												FxaC_28g10900				FxaC_20g29410								FxaC_21g31180						FxaC_20g03770					FxaC_22g58210
					FxaC_12g33060							FxaC_21g25500												FxaC_14g07970				FxaC_11g19100								FxaC_14g03250						FxaC_13g22050					FxaC_10g29850
					FxaC_5g22410							FxaC_9g09760												FxaC_24g55961				FxaC_26g00402								FxaC_1g18520						FxaC_18g16980					FxaC_17g36200
					FxaC_3g11370							FxaC_1g11790												FxaC_24g24330				FxaC_11g37951								FxaC_5g25040						FxaC_7g33310					FxaC_4g21240
					FxaC_4g35970							FxaC_16g03300												FxaC_6g33690				FxaC_11g37710								FxaC_11g26410						FxaC_7g05320					novel.195
					FxaC_17g26370							novel.2292												FxaC_17g20720				FxaC_27g24320								FxaC_4g31540						FxaC_27g25870					novel.1829
					FxaC_19g01850							FxaC_14g30420												FxaC_11g03000				FxaC_22g22380								FxaC_23g42541						FxaC_2g17980					FxaC_18g31430
					FxaC_2g19620							FxaC_20g13020												FxaC_12g48472				FxaC_21g69830								FxaC_5g17250						FxaC_6g19370					FxaC_20g15520
					FxaC_20g16220							FxaC_9g34460												FxaC_6g17721				FxaC_19g24400								FxaC_15g18480						FxaC_7g40600					FxaC_10g14830
					FxaC_20g17170							FxaC_25g52170												FxaC_7g33470				FxaC_14g17030								FxaC_16g29070						FxaC_9g12010					FxaC_16g23740
					FxaC_15g31430							FxaC_28g09560												FxaC_8g00180				FxaC_25g39530								novel.1502						FxaC_2g14380					FxaC_23g34821
					FxaC_21g48460							FxaC_13g24291												novel.683				FxaC_17g53250								FxaC_24g00690						FxaC_9g40250					FxaC_1g23420
					FxaC_24g05890							FxaC_24g26850												FxaC_7g08140				FxaC_22g66480								FxaC_1g10730						FxaC_27g17020					FxaC_4g38600
					FxaC_18g46140							FxaC_14g01610												FxaC_5g08030				FxaC_2g33810								FxaC_28g37300						FxaC_17g55550					FxaC_17g20720
					FxaC_24g29990							FxaC_20g10071												FxaC_26g01600				FxaC_17g13980								FxaC_11g03610						FxaC_21g44020					FxaC_23g02730
					FxaC_9g27431							FxaC_21g07150												FxaC_7g32440				FxaC_10g28480								FxaC_15g26300						FxaC_17g54300					FxaC_9g34271
					FxaC_10g09770							FxaC_19g12900												FxaC_12g38940				FxaC_1g00770								FxaC_10g50420						FxaC_23g54260					FxaC_2g08770
					FxaC_24g36050							FxaC_19g30050												FxaC_25g48770				FxaC_22g23200								FxaC_23g23050						FxaC_22g49350					FxaC_13g04700
					FxaC_28g20670							FxaC_11g12320												FxaC_12g27960				FxaC_21g04890								FxaC_4g34080						FxaC_13g05480					novel.2184
					FxaC_17g21510							FxaC_22g70650												FxaC_26g08980				FxaC_21g29171								FxaC_8g37081						novel.1022					FxaC_22g39810
					FxaC_11g37270							FxaC_9g19510												FxaC_12g01080				FxaC_26g39270								FxaC_24g08721						FxaC_9g01910					FxaC_23g30010
					FxaC_22g29360							FxaC_20g40280												FxaC_6g32980				FxaC_17g00820								FxaC_9g43910						FxaC_22g71130					FxaC_13g02641
					FxaC_20g41720							FxaC_10g08750												FxaC_17g45580				FxaC_5g03830								FxaC_17g00820						FxaC_19g39320					FxaC_22g55390
					FxaC_28g20480							FxaC_27g27800												FxaC_11g25780				FxaC_25g39090								FxaC_25g00960						FxaC_3g12490					FxaC_22g16920
					FxaC_2g28480							FxaC_27g39930												FxaC_23g01830				FxaC_4g16290								FxaC_3g17800						FxaC_17g22250					FxaC_21g24500
					FxaC_26g09830							FxaC_5g35030												FxaC_6g02530				FxaC_12g18880								FxaC_2g22930						FxaC_28g12560					FxaC_13g08570
					FxaC_1g12910							FxaC_17g18300												FxaC_6g18600				FxaC_21g48260								FxaC_8g33620						FxaC_15g12160					FxaC_18g43160
					FxaC_21g33790							FxaC_28g10880												FxaC_19g06350				FxaC_22g58920								FxaC_14g09430						FxaC_1g11410					FxaC_15g34310
					FxaC_1g08710							FxaC_17g15240												FxaC_12g44020				FxaC_17g40850								FxaC_6g23470						FxaC_7g00160					FxaC_6g33960
					FxaC_18g27930							FxaC_14g24300												FxaC_28g05090				FxaC_27g31090								FxaC_1g13350						FxaC_20g26970					novel.407
					FxaC_24g54960							FxaC_9g29930												FxaC_21g34630				FxaC_8g24811								FxaC_27g27870						FxaC_22g12140					FxaC_17g04581
					FxaC_28g07120							FxaC_26g22820												FxaC_17g00760				FxaC_24g13480								FxaC_28g10070						FxaC_11g21190					FxaC_27g11230
					FxaC_10g33391							FxaC_28g37451												FxaC_3g05620				FxaC_1g35780								FxaC_7g38550						FxaC_3g07350					FxaC_28g37210
					FxaC_27g51020							FxaC_28g06830												FxaC_24g23320				FxaC_16g17340								FxaC_7g38130						FxaC_28g26440					FxaC_10g02660
					FxaC_16g25460							FxaC_13g29580												FxaC_17g04581				FxaC_5g02000								FxaC_13g05430						novel.338					FxaC_27g41060
					FxaC_14g24060							FxaC_7g39030												FxaC_27g50130				FxaC_1g02500								FxaC_7g07730						FxaC_5g03960					FxaC_21g06840
					FxaC_1g21240							FxaC_24g41460												FxaC_13g27310				FxaC_6g24210								FxaC_15g35450						FxaC_10g45410					FxaC_14g33680
					novel.2169							FxaC_8g31410												FxaC_10g23710				FxaC_23g07350								FxaC_13g34020						FxaC_1g13350					FxaC_2g29930
					FxaC_13g47690							FxaC_1g11410												FxaC_9g31330				FxaC_4g31810								FxaC_15g31550						FxaC_18g45220					FxaC_21g30680
					FxaC_3g06660							FxaC_27g42680												FxaC_15g31910				FxaC_21g47690								FxaC_28g20860						FxaC_12g06330					FxaC_20g06600
					FxaC_25g60830							FxaC_16g00170												FxaC_21g31430				FxaC_6g44240								FxaC_26g41090						FxaC_26g42250					FxaC_20g00600
					FxaC_17g52561							FxaC_21g32260												FxaC_19g01280				FxaC_12g37690								FxaC_1g19410						FxaC_13g48930					FxaC_1g17600
					novel.2428							FxaC_17g54300												FxaC_4g15890				FxaC_27g45761								FxaC_23g59240						FxaC_20g09100					FxaC_16g29480
					FxaC_2g20530							FxaC_8g32210												FxaC_19g07341				FxaC_20g09100								FxaC_6g41080						FxaC_3g04220					novel.400
					FxaC_10g45280							FxaC_17g51750												FxaC_27g17600				FxaC_19g37870								FxaC_17g03410						FxaC_27g40330					FxaC_22g15620
					FxaC_12g13330							FxaC_9g48520												FxaC_11g21190				FxaC_28g14490								novel.1788						FxaC_9g45850					FxaC_28g02620
					FxaC_16g17920							FxaC_24g54421												FxaC_4g10780				FxaC_22g23100								FxaC_15g16370						FxaC_9g10910					FxaC_6g05170
					FxaC_25g44420							FxaC_23g00160												FxaC_17g11820				FxaC_19g05100								FxaC_15g07160						FxaC_23g30010					FxaC_9g46010
					FxaC_6g38840							FxaC_27g23000												FxaC_28g31720				FxaC_8g00650								FxaC_27g37660						FxaC_27g42810					FxaC_19g08520
					FxaC_26g21530							FxaC_12g13370												FxaC_12g46180				FxaC_23g11270								FxaC_5g20180						FxaC_21g46850					FxaC_14g01300
					FxaC_20g16930							FxaC_15g31430												novel.1312				novel.2292								FxaC_10g05090						FxaC_4g35970					FxaC_26g42250
					FxaC_2g19710							FxaC_28g15230												FxaC_5g08370				FxaC_11g31390								FxaC_14g12810						FxaC_23g55170					FxaC_28g08390
					FxaC_8g09780							FxaC_11g47680												FxaC_3g08520				FxaC_4g13330								novel.948						FxaC_1g11490					FxaC_28g29070
					FxaC_25g35870							FxaC_15g39410												FxaC_16g05000				FxaC_18g30790								FxaC_5g22010						FxaC_20g37270					FxaC_2g07990
					FxaC_6g05290							FxaC_1g04890												FxaC_21g10290				FxaC_2g19620								FxaC_25g28891						FxaC_24g07980					FxaC_10g33490
					FxaC_19g16040							FxaC_17g36260												FxaC_13g33190				FxaC_13g51211								FxaC_11g46150						FxaC_8g02370					FxaC_21g63360
					FxaC_5g09880							FxaC_15g33220												FxaC_22g08050				FxaC_24g02490								FxaC_6g31710						FxaC_11g47020					FxaC_5g39060
					FxaC_2g35300							FxaC_24g23040												FxaC_15g07050				FxaC_26g36410								FxaC_19g37660						FxaC_21g20450					FxaC_22g70230
					FxaC_20g29010							FxaC_20g09100												FxaC_24g53730				FxaC_16g18001								FxaC_24g11650						FxaC_6g13440					FxaC_16g00920
					FxaC_21g34230							FxaC_1g19810												FxaC_22g16860				FxaC_19g00532								FxaC_6g33570						FxaC_10g38940					FxaC_8g11250
					FxaC_17g01630							FxaC_19g24500												FxaC_5g32900				FxaC_27g23010								FxaC_6g27100						FxaC_1g02480					FxaC_6g38300
					FxaC_4g09520							FxaC_14g03310												FxaC_24g15370				FxaC_6g18980								FxaC_8g08040						FxaC_25g24400					FxaC_26g34070
					FxaC_18g06190							FxaC_24g40450												FxaC_6g30580				FxaC_19g18530								FxaC_12g08050						FxaC_27g41450					FxaC_6g21090
					FxaC_12g10760							FxaC_21g28210												FxaC_5g41990				FxaC_16g03300								FxaC_23g32850						FxaC_22g44120					FxaC_17g35900
					FxaC_22g25170							FxaC_17g55530												FxaC_8g14700				FxaC_23g43420								FxaC_9g40020						FxaC_26g41630					FxaC_19g09700
					FxaC_25g58970							FxaC_21g70470												FxaC_3g02290				FxaC_27g43560								FxaC_3g12540						FxaC_20g41990					FxaC_5g05550
					FxaC_13g04710							FxaC_28g18480												FxaC_1g02370				FxaC_10g49750								FxaC_18g39260						novel.91					FxaC_26g20261
					FxaC_4g34530							FxaC_7g17930												FxaC_23g13820				FxaC_4g36020								FxaC_17g45580						FxaC_25g39390					FxaC_18g31831
					FxaC_25g47920							FxaC_9g50550												FxaC_4g33091				FxaC_11g10450								FxaC_14g06700						FxaC_7g35440					FxaC_3g11550
					FxaC_13g05280							FxaC_19g06870												FxaC_5g37460				FxaC_1g17600								FxaC_24g16290						FxaC_20g34620					FxaC_1g19240
					FxaC_25g24230							FxaC_17g45420												FxaC_17g11720				FxaC_6g42690								FxaC_19g24561						FxaC_17g47750					FxaC_5g41500
					FxaC_27g37660							FxaC_11g28060												FxaC_17g07390				FxaC_17g32990								FxaC_3g02221						FxaC_3g04160					FxaC_13g16860
					FxaC_21g08890							FxaC_26g05110												FxaC_25g51750				FxaC_5g34130								FxaC_22g21820						FxaC_13g51990					FxaC_25g36020
					FxaC_23g32640							FxaC_13g09810												FxaC_20g37520				FxaC_2g27650								FxaC_4g02600						FxaC_22g06470					FxaC_17g00050
					FxaC_12g03501							FxaC_21g04890												FxaC_4g38240				FxaC_9g50550								FxaC_18g41990						novel.1880					FxaC_12g42810
					FxaC_11g39620							FxaC_1g28540												FxaC_25g53710				FxaC_18g26210								FxaC_19g07740						FxaC_17g54310					FxaC_27g47840
					FxaC_17g22940							FxaC_17g32710												FxaC_22g57140				FxaC_13g05260								FxaC_13g25031						FxaC_1g00780					FxaC_26g36910
					FxaC_21g07150							FxaC_17g48700												FxaC_8g10260				FxaC_3g06430								FxaC_4g23270						FxaC_18g39760					FxaC_22g23690
					FxaC_25g12550							FxaC_8g33610												FxaC_28g09140				FxaC_27g45260								FxaC_8g02650						FxaC_25g49141					FxaC_11g37710
					FxaC_19g02000							FxaC_22g17210												FxaC_26g07840				FxaC_9g48121								FxaC_20g00200						FxaC_8g06620					FxaC_21g53140
					FxaC_17g14670							FxaC_27g51170												FxaC_23g54640				FxaC_24g05890								FxaC_21g60230						novel.2280					FxaC_19g13111
					FxaC_27g23010							FxaC_5g12070												FxaC_15g39981				FxaC_11g23330								FxaC_23g40100						FxaC_14g08801					FxaC_18g42880
					FxaC_19g40880							FxaC_19g16460												FxaC_27g50580				FxaC_22g07180								FxaC_19g00850						FxaC_9g35880					FxaC_18g06990
					FxaC_28g00170							FxaC_16g27311												FxaC_15g09041				FxaC_27g41901								FxaC_6g29190						FxaC_6g37560					FxaC_2g09340
					FxaC_5g02810							FxaC_19g23220												FxaC_2g01260				FxaC_9g00741								FxaC_22g56120						FxaC_22g15800					FxaC_1g35720
					novel.479							FxaC_20g22350												FxaC_1g24580				FxaC_8g30300								FxaC_10g03870						FxaC_21g63101					FxaC_13g20080
					FxaC_18g02270							FxaC_18g36310												FxaC_21g65740				FxaC_11g39750								FxaC_20g40660						FxaC_7g15130					FxaC_7g41920
					FxaC_18g41990							FxaC_22g27320												FxaC_20g38900				FxaC_10g05520								FxaC_3g17330						FxaC_23g02730					FxaC_1g02370
					FxaC_1g19810							FxaC_21g08890												FxaC_16g27490				FxaC_18g12290								FxaC_28g17000						FxaC_24g24330					FxaC_16g14940
					FxaC_12g04050							FxaC_24g37250												FxaC_13g04550				FxaC_21g48320								FxaC_22g68270						FxaC_2g09340					FxaC_21g59190
					FxaC_25g59640							FxaC_13g25560												FxaC_5g16270				FxaC_17g03600								FxaC_27g03180						FxaC_17g50390					FxaC_20g37822
					FxaC_17g20420							FxaC_21g07710												FxaC_21g45400				FxaC_9g35890								FxaC_7g40360						FxaC_12g01540					FxaC_24g56920
					FxaC_16g02790							FxaC_18g08860												FxaC_14g18160				FxaC_4g26650								FxaC_17g49061						FxaC_22g54900					FxaC_7g42370
					FxaC_27g31090							FxaC_26g36410												FxaC_25g50711				FxaC_6g09290								FxaC_19g39230						FxaC_23g53991					FxaC_16g29891
					FxaC_6g34310							FxaC_16g25800												FxaC_17g39650				FxaC_8g19564								FxaC_23g48191						FxaC_18g04610					FxaC_23g33250
					FxaC_27g45711							FxaC_17g43700												FxaC_15g04940				FxaC_7g04480								FxaC_17g15270						FxaC_9g28650					FxaC_5g14720
					FxaC_21g58760							FxaC_10g18720												FxaC_7g04360				FxaC_9g05580								FxaC_7g15130						FxaC_23g06100					FxaC_9g29860
					FxaC_18g22720							FxaC_12g46510												FxaC_15g08860				FxaC_9g03390								FxaC_3g37830						FxaC_4g19280					FxaC_24g45661
					FxaC_7g30690							FxaC_1g08710												FxaC_27g40610				FxaC_24g57420								FxaC_20g11040						FxaC_14g02750					FxaC_6g37400
					FxaC_4g39202							FxaC_1g39340												FxaC_21g03660				FxaC_17g13500								FxaC_11g27310						FxaC_18g07810					FxaC_19g38690
					FxaC_22g15770							FxaC_18g30080												FxaC_11g24050				FxaC_27g34940								FxaC_8g06190						FxaC_14g09591					FxaC_22g39780
					FxaC_18g45040							FxaC_12g08500												FxaC_13g25240				FxaC_21g28210								FxaC_18g44270						FxaC_24g34280					FxaC_23g55690
					FxaC_27g43770							FxaC_13g27111												FxaC_23g27350				FxaC_24g46550								FxaC_1g19510						FxaC_28g26660					FxaC_25g53660
					FxaC_22g36660							FxaC_24g35770												FxaC_23g61660				FxaC_15g21000								FxaC_4g38890						FxaC_13g11300					FxaC_4g29650
					FxaC_21g57601							FxaC_24g22020												FxaC_12g06820				FxaC_2g20130								FxaC_9g46011						FxaC_8g12300					FxaC_22g51630
					FxaC_8g39090							FxaC_18g43321												FxaC_18g02560				FxaC_18g31780								FxaC_3g18040						FxaC_19g02920					FxaC_5g17491
					FxaC_28g10940							FxaC_13g04710												FxaC_12g42290				FxaC_25g05860								FxaC_4g06830						FxaC_19g24290					FxaC_1g00220
					FxaC_6g28750							FxaC_28g13740												FxaC_22g02980				FxaC_7g23210								FxaC_1g00030						FxaC_2g25530					FxaC_13g25031
					FxaC_17g24180							FxaC_12g17310												FxaC_21g07970				FxaC_26g09120								FxaC_22g63830						FxaC_7g28180					FxaC_14g02450
					FxaC_2g29370							FxaC_5g32900												FxaC_7g23710				FxaC_21g62650								FxaC_13g33080						FxaC_22g67770					FxaC_23g49690
					FxaC_24g11470							FxaC_22g13890												FxaC_3g16320				FxaC_27g26480								FxaC_8g15030						FxaC_20g32070					FxaC_12g46610
					FxaC_10g18720							FxaC_8g19000												novel.2906				FxaC_8g07640								FxaC_6g27370						FxaC_16g22900					FxaC_20g16020
					FxaC_28g08410							FxaC_7g43101												FxaC_21g67930				FxaC_3g09240								FxaC_8g14700						FxaC_25g48690					FxaC_1g02470
					FxaC_21g08740							FxaC_21g45420												FxaC_28g12780				FxaC_1g09700								FxaC_6g20480						FxaC_27g47770					FxaC_21g27760
					FxaC_20g29410							FxaC_7g34630												FxaC_24g17290				FxaC_21g67250								FxaC_14g23310						FxaC_9g51240					FxaC_20g22880
					FxaC_2g16020							FxaC_7g35480												FxaC_14g06500				FxaC_12g23110								FxaC_5g27750						FxaC_9g01052					FxaC_26g11820
					FxaC_8g39250							FxaC_12g49851												FxaC_7g19930				FxaC_1g10410								FxaC_14g00931						FxaC_13g28520					FxaC_22g67880
					FxaC_14g37200							FxaC_21g66440												FxaC_3g20440				FxaC_27g45711								FxaC_24g49370						FxaC_15g37330					FxaC_20g00200
					FxaC_15g17030							FxaC_10g32390												FxaC_24g22020				FxaC_24g27020								FxaC_1g17910						FxaC_24g18200					FxaC_7g14500
					FxaC_8g13250							FxaC_2g29080												FxaC_10g09290				FxaC_2g25210								FxaC_19g00320						FxaC_10g08640					FxaC_2g17320
					FxaC_19g13670							FxaC_25g55300												FxaC_22g69480				FxaC_9g43810								FxaC_4g35860						FxaC_18g10830					FxaC_8g29430
					FxaC_20g18290							FxaC_21g33790												FxaC_28g26901				FxaC_14g01090								FxaC_3g04230						FxaC_24g04210					FxaC_14g26080
					FxaC_12g22130							FxaC_11g44880												FxaC_15g34490				FxaC_18g02590								FxaC_27g03480						FxaC_1g36480					FxaC_6g34210
					FxaC_23g29580							FxaC_5g38120												FxaC_27g32760				FxaC_16g00920								FxaC_16g25120						FxaC_14g00600					FxaC_8g33620
					FxaC_25g47350							FxaC_22g56540												FxaC_22g60760				FxaC_18g45881								FxaC_10g04450						FxaC_9g14820					FxaC_21g69500
					FxaC_17g00801							FxaC_1g14720												FxaC_14g19800				FxaC_14g04770								FxaC_28g25300						FxaC_27g27430					FxaC_16g15020
					FxaC_12g07530							FxaC_20g18800												FxaC_14g10060				FxaC_7g28610								FxaC_21g17490						FxaC_22g48960					FxaC_7g32520
					FxaC_5g18020							FxaC_15g04500												FxaC_6g28750				FxaC_25g37610								FxaC_18g33820						FxaC_12g21160					FxaC_6g44162
					FxaC_10g27770							FxaC_15g24970												FxaC_17g52792				FxaC_13g00190								FxaC_5g40600						FxaC_6g04890					FxaC_20g04550
					FxaC_26g07270							FxaC_12g45260												FxaC_3g10691				FxaC_21g11170								FxaC_18g41780						FxaC_13g53620					FxaC_17g51250
					FxaC_3g25410							FxaC_23g14960												FxaC_10g44760				FxaC_24g48950								FxaC_1g02360						FxaC_7g40670					FxaC_20g37360
					FxaC_22g20980							FxaC_5g13490												FxaC_9g04070				FxaC_26g06280								FxaC_9g25700						FxaC_26g25130					FxaC_17g54780
					FxaC_21g18390							FxaC_11g05270												FxaC_21g58030				FxaC_14g12260								FxaC_17g02930						FxaC_27g28940					FxaC_23g52660
					FxaC_7g15360							FxaC_3g33540												FxaC_9g49340				FxaC_9g38860								FxaC_25g61330						FxaC_26g09120					FxaC_10g43790
					FxaC_8g01781							FxaC_20g02800												FxaC_17g12330				FxaC_20g10071								FxaC_21g54450						FxaC_12g07540					FxaC_25g55500
					FxaC_10g51371							FxaC_10g20170												FxaC_28g07780				FxaC_8g01520								FxaC_22g57140						FxaC_14g12810					FxaC_14g16420
					FxaC_3g12550							FxaC_22g14690												FxaC_23g52440				FxaC_10g40720								FxaC_6g21090						FxaC_25g00610					FxaC_2g25110
					FxaC_21g69120							FxaC_1g37340												FxaC_16g15530				FxaC_10g05482								FxaC_21g67130						FxaC_21g53140					FxaC_11g06600
					FxaC_4g35980							FxaC_18g21620												FxaC_1g19150				FxaC_27g38830								FxaC_18g31831						FxaC_7g40360					FxaC_17g02320
					FxaC_23g29840							FxaC_16g06040												FxaC_23g55770				FxaC_14g03230								FxaC_19g05100						FxaC_27g14870					FxaC_12g03370
					FxaC_20g10071							FxaC_17g00801												FxaC_15g35310				FxaC_20g06320								FxaC_1g19150						FxaC_3g35680					FxaC_9g20280
					FxaC_1g09980							FxaC_27g41470												FxaC_16g24420				FxaC_7g40360								FxaC_16g29530						novel.2604					FxaC_27g33050
					FxaC_9g05050							FxaC_22g67840												FxaC_5g12840				FxaC_6g00010								FxaC_26g39081						FxaC_13g21920					FxaC_14g00440
					FxaC_20g01430							FxaC_27g43560												FxaC_1g02920				FxaC_6g08100								FxaC_17g02410						FxaC_27g13700					FxaC_16g18430
					FxaC_23g49100							FxaC_10g14460												FxaC_25g35610				FxaC_23g11970								FxaC_19g06520						FxaC_22g55520					FxaC_12g48780
					FxaC_19g13090							FxaC_14g22800												FxaC_22g32310				FxaC_8g09011								FxaC_26g06880						FxaC_17g22252					FxaC_28g05490
					FxaC_5g24130							FxaC_7g22660												FxaC_3g07170				FxaC_12g13370								FxaC_1g09910						FxaC_3g24210					FxaC_24g36520
					FxaC_16g28970							FxaC_2g40670												FxaC_25g47920				FxaC_13g15680								FxaC_17g53140						FxaC_28g10070					FxaC_27g11830
					FxaC_23g11270							FxaC_2g25070												FxaC_8g13250				novel.192								FxaC_7g32520						FxaC_14g21230					FxaC_28g13440
					FxaC_10g05171							FxaC_17g54030												FxaC_27g33280				FxaC_13g51960								FxaC_26g30450						FxaC_26g00400					FxaC_28g21880
					FxaC_27g51220							novel.2640												FxaC_2g14100				FxaC_16g04030								FxaC_18g08810						FxaC_13g16860					FxaC_8g07450
					FxaC_23g01730							FxaC_8g08660												FxaC_26g32450				FxaC_19g07312								FxaC_1g37360						FxaC_28g15450					FxaC_18g00880
					FxaC_3g04160							FxaC_13g24620												FxaC_7g03980				FxaC_1g07640								FxaC_13g15000						FxaC_17g18220					FxaC_21g65410
					FxaC_27g15340							FxaC_21g32520												FxaC_5g01930				FxaC_9g00460								FxaC_3g25200						FxaC_18g19320					FxaC_24g21741
					FxaC_15g19360							FxaC_25g54580												FxaC_20g02720				FxaC_28g31290								FxaC_16g04001						FxaC_24g54490					FxaC_23g02890
					FxaC_18g02440							FxaC_22g45360												FxaC_7g12920				FxaC_23g37790								FxaC_20g06820						FxaC_10g26470					FxaC_7g25910
					FxaC_4g38391							FxaC_13g51580												FxaC_23g36370				FxaC_28g38150								FxaC_26g04810						FxaC_5g28320					FxaC_24g57890
					FxaC_25g19351							FxaC_27g33910												FxaC_13g06980				FxaC_20g15850								FxaC_11g37370						FxaC_12g48990					FxaC_22g01520
					FxaC_18g35802							FxaC_26g04840												FxaC_1g02570				FxaC_28g05090								FxaC_19g32700						FxaC_4g26750					FxaC_6g32140
					FxaC_9g47310							FxaC_23g54820												FxaC_27g28230				FxaC_25g44850								FxaC_28g32270						novel.1633					FxaC_25g00010
					FxaC_21g07970							FxaC_9g45680												FxaC_22g46100				FxaC_21g30150								FxaC_22g23911						FxaC_10g30000					FxaC_23g20160
					FxaC_19g17070							FxaC_9g09650												FxaC_23g31280				FxaC_19g25250								FxaC_8g06680						FxaC_14g14490					FxaC_21g44020
					FxaC_18g36770							FxaC_28g31290												FxaC_27g43570				FxaC_6g43210								FxaC_13g08320						FxaC_23g48191					FxaC_10g17180
					FxaC_15g01630							FxaC_14g37210												FxaC_26g31880				FxaC_9g02450								FxaC_22g63831						FxaC_23g16600					FxaC_25g31700
					FxaC_16g11550							FxaC_22g19220												FxaC_13g05320				FxaC_10g02960								FxaC_5g05930						FxaC_27g46500					FxaC_13g21470
					FxaC_16g25610							FxaC_4g19670												FxaC_8g15030				FxaC_1g33280								FxaC_3g01510						FxaC_22g18980					FxaC_3g31310
					FxaC_2g15320							FxaC_19g24400												FxaC_23g34830				FxaC_1g12730								FxaC_10g43790						FxaC_8g28650					FxaC_9g45650
					FxaC_2g37830							FxaC_17g37290												FxaC_15g35450				FxaC_18g14050								FxaC_12g24000						FxaC_21g34850					FxaC_22g59270
					FxaC_4g16460							FxaC_6g00010												FxaC_8g07870				FxaC_20g13020								FxaC_11g02350						FxaC_21g45400					FxaC_14g20450
					FxaC_5g07370							FxaC_21g15990												FxaC_3g00910				FxaC_15g15060								FxaC_18g16980						FxaC_9g46450					FxaC_12g40550
					FxaC_4g19320							FxaC_8g08870												FxaC_21g30680				FxaC_28g05370								FxaC_14g05880						FxaC_28g31730					FxaC_27g36350
					FxaC_23g17070							FxaC_14g23650												novel.329				FxaC_18g27930								FxaC_24g13770						FxaC_9g47550					FxaC_6g43440
					FxaC_10g49660							FxaC_8g25840												FxaC_26g09010				FxaC_20g03290								FxaC_24g06350						FxaC_20g29890					FxaC_1g24730
					FxaC_20g10250							FxaC_13g32890												FxaC_13g21940				FxaC_1g28290								FxaC_23g53530						novel.195					FxaC_11g21760
					FxaC_25g41710							FxaC_21g27510												FxaC_5g11810				FxaC_21g08890								FxaC_15g02510						FxaC_7g41930					FxaC_21g12910
					FxaC_22g07180							FxaC_9g21230												FxaC_21g02080				FxaC_20g08130								FxaC_1g00780						FxaC_1g35650					FxaC_1g09850
					FxaC_11g27340							FxaC_22g58580												FxaC_9g38260				FxaC_21g48720								FxaC_22g61170						FxaC_14g09430					FxaC_19g07660
					FxaC_12g44020							FxaC_11g30960												FxaC_27g50451				novel.494								FxaC_10g06960						FxaC_22g16860					FxaC_24g00210
					FxaC_15g13250							FxaC_1g24580												FxaC_22g46590				FxaC_17g11450								FxaC_11g47530						FxaC_16g29070					FxaC_17g20190
					FxaC_13g23290							FxaC_26g22290												FxaC_17g52920				FxaC_22g22630								FxaC_21g14731						FxaC_7g06690					FxaC_15g06470
					FxaC_10g00870							FxaC_17g55880												FxaC_11g39670				FxaC_15g33220								FxaC_23g17180						FxaC_10g09290					FxaC_26g14010
					FxaC_28g11360							FxaC_11g37951												FxaC_12g09260				FxaC_18g38960								FxaC_25g24140						FxaC_17g08070					FxaC_4g24470
					FxaC_14g06760							FxaC_22g29770												FxaC_24g54490				FxaC_17g21510								FxaC_21g03660						FxaC_2g17680					novel.3044
					FxaC_10g22840							FxaC_9g24830												FxaC_15g35330				novel.3130								FxaC_4g23990						FxaC_15g04760					FxaC_23g33070
					FxaC_12g40350							FxaC_5g09721												FxaC_24g47080				FxaC_28g00170								FxaC_22g69030						novel.2857					FxaC_4g38590
					FxaC_27g43430							FxaC_23g49100												FxaC_9g50910				FxaC_9g38690								FxaC_24g14220						FxaC_25g51960					FxaC_24g11090
					FxaC_15g06170							FxaC_22g21050												FxaC_23g43920				FxaC_10g18720								FxaC_27g35530						FxaC_14g38150					FxaC_7g07730
					FxaC_24g28490							FxaC_15g04110												FxaC_15g24790				FxaC_12g08800								FxaC_1g11050						FxaC_22g10690					FxaC_10g40690
					FxaC_4g25680							FxaC_5g01430												FxaC_6g05080				FxaC_21g42810								FxaC_17g22340						FxaC_21g01120					FxaC_7g18410
					FxaC_22g37350							FxaC_23g05450												FxaC_1g19490				FxaC_1g19180								FxaC_9g49340						FxaC_21g71070					FxaC_11g22260
					FxaC_6g38560							FxaC_15g24660												FxaC_13g50050				FxaC_17g22391								FxaC_8g06620						FxaC_24g45661					FxaC_20g24930
					FxaC_5g34350							FxaC_4g28030												FxaC_14g27720				FxaC_6g43340								FxaC_5g36140						FxaC_10g22350					FxaC_28g04920
					FxaC_4g13400							FxaC_18g39362												FxaC_14g15740				FxaC_3g09490								FxaC_6g22560						FxaC_22g37210					FxaC_19g01790
					FxaC_1g07640							FxaC_28g00170												FxaC_6g36430				FxaC_13g07600								FxaC_12g44000						FxaC_26g25881					FxaC_12g43490
					FxaC_25g33080							FxaC_22g22380												FxaC_22g00040				FxaC_3g04151								FxaC_13g03050						novel.2694					FxaC_24g12670
					FxaC_24g54710							FxaC_21g16700												FxaC_21g17630				FxaC_21g18301								FxaC_17g14540						FxaC_5g07911					FxaC_11g21990
					FxaC_7g36181							FxaC_18g44570												FxaC_19g03330				FxaC_17g46012								FxaC_17g19992						FxaC_25g45310					FxaC_13g44440
					FxaC_19g09020							FxaC_10g42900												FxaC_27g47840				novel.1643								FxaC_7g32870						FxaC_9g01940					FxaC_20g25090
					FxaC_16g28040							FxaC_23g54230												FxaC_4g36460				FxaC_16g05020								FxaC_7g30390						FxaC_11g47530					FxaC_9g12900
					FxaC_22g29950							FxaC_13g38020												FxaC_25g60190				FxaC_22g58580								FxaC_2g26750						FxaC_23g58420					FxaC_25g55650
					FxaC_1g30820							FxaC_21g19980												FxaC_10g12720				FxaC_21g28880								FxaC_17g56020						FxaC_5g19020					FxaC_26g06460
					FxaC_12g40460							FxaC_12g08370												FxaC_21g00250				FxaC_18g23820								FxaC_9g45680						FxaC_10g45540					FxaC_10g48880
					FxaC_7g29930							novel.192												FxaC_11g06640				FxaC_9g03100								FxaC_14g06020						FxaC_2g00370					FxaC_24g58180
					FxaC_5g34100							FxaC_11g19100												FxaC_19g34950				FxaC_3g16732								FxaC_20g02191						FxaC_4g39550					FxaC_13g07700
					FxaC_22g62501							FxaC_18g20300												FxaC_24g19210				FxaC_8g08660								FxaC_27g41540						FxaC_5g09050					FxaC_4g06770
					FxaC_22g10391							FxaC_20g33740												FxaC_24g12650				FxaC_13g08250								FxaC_9g41540						FxaC_21g01770					FxaC_7g21620
					FxaC_4g17250							FxaC_20g41410												FxaC_21g66410				FxaC_10g01901								FxaC_28g29390						FxaC_15g13950					FxaC_26g13710
					FxaC_1g16240							FxaC_11g35160												FxaC_24g25690				FxaC_24g36510								FxaC_2g14380						FxaC_12g10080					FxaC_21g46690
					FxaC_15g04480							FxaC_24g48260												FxaC_8g36470				FxaC_17g36260								FxaC_2g17680						FxaC_22g15952					FxaC_11g15910
					FxaC_20g41530							FxaC_24g56420												FxaC_22g45950				novel.2111								FxaC_22g19220						novel.400					FxaC_23g23050
					FxaC_27g41901							FxaC_1g02300												FxaC_25g48690				FxaC_1g30820								FxaC_17g44621						FxaC_17g50250					FxaC_15g15560
					FxaC_25g02110							FxaC_14g14240												FxaC_23g39200				FxaC_18g42920								FxaC_17g11720						novel.2479					FxaC_3g04360
					FxaC_14g05360							FxaC_18g43750												FxaC_5g00710				FxaC_4g34020								FxaC_11g12250						FxaC_26g00550					FxaC_10g40470
					FxaC_23g46550							FxaC_17g53250												FxaC_14g19760				FxaC_18g34080								FxaC_24g46240						FxaC_23g22570					FxaC_21g53920
					FxaC_1g11082							FxaC_17g03600												FxaC_26g01180				FxaC_23g59290								FxaC_8g12340						FxaC_10g45770					FxaC_24g19100
					FxaC_23g34721							FxaC_20g02680												FxaC_18g24530				FxaC_14g06500								FxaC_26g39080						FxaC_21g02480					FxaC_18g40320
					FxaC_22g54900							FxaC_26g30900												FxaC_5g41290				FxaC_10g48271								FxaC_12g11280						FxaC_23g21710					FxaC_22g49150
					FxaC_5g02790							FxaC_14g19500												FxaC_14g16310				FxaC_2g09900								FxaC_21g17600						FxaC_27g08180					FxaC_9g11200
					FxaC_8g05640							FxaC_17g14670												FxaC_26g29740				novel.2040								FxaC_1g05800						FxaC_23g04000					FxaC_17g19670
					FxaC_17g49061							FxaC_27g29440												FxaC_23g55050				FxaC_7g34360								FxaC_25g53790						FxaC_7g28730					FxaC_9g01940
					FxaC_11g10540							FxaC_17g18180												FxaC_21g17860				FxaC_20g22350								FxaC_23g34830						FxaC_6g18390					FxaC_1g18210
					FxaC_26g09120							FxaC_22g32440												FxaC_22g40360				FxaC_26g36780								FxaC_21g48620						FxaC_23g49340					FxaC_6g12240
					FxaC_19g01280							FxaC_17g02251												FxaC_24g53720				FxaC_23g44110								FxaC_14g37860						FxaC_22g24930					FxaC_5g04060
					FxaC_15g37350							FxaC_8g06010												novel.2236				FxaC_8g25210								FxaC_28g06090						FxaC_4g27580					FxaC_27g34770
					FxaC_13g10200							FxaC_4g27170												FxaC_16g02820				FxaC_1g36900								FxaC_27g37640						FxaC_23g06460					FxaC_12g30660
					FxaC_15g20160							FxaC_7g40650												FxaC_10g29870				FxaC_2g35140								novel.484						FxaC_6g32140					FxaC_23g26810
					FxaC_22g13560							FxaC_24g01060												FxaC_4g19070				FxaC_25g60830								FxaC_21g65681						FxaC_5g20700					FxaC_21g46820
					FxaC_11g04830							FxaC_24g47800												FxaC_12g07430				FxaC_7g34960								FxaC_10g23710						FxaC_10g50350					FxaC_21g67130
					FxaC_11g18560							FxaC_9g02450												FxaC_16g06040				FxaC_8g24721								FxaC_3g13880						FxaC_28g17130					FxaC_27g34040
					FxaC_13g07231							FxaC_2g01080												FxaC_28g03850				FxaC_3g24660								FxaC_22g45090						FxaC_1g23420					FxaC_22g25150
					FxaC_20g26970							FxaC_20g06320												FxaC_1g19060				FxaC_5g37390								FxaC_21g17460						FxaC_2g33890					FxaC_7g05890
					FxaC_23g27110							FxaC_16g29880												FxaC_25g43670				FxaC_4g39740								FxaC_8g22460						FxaC_9g29190					novel.484
					FxaC_24g55590							FxaC_23g39060												FxaC_9g46640				FxaC_19g06870								FxaC_9g45170						FxaC_4g35870					FxaC_23g61660
					FxaC_18g42920							FxaC_20g39360												FxaC_9g46011				FxaC_18g36770								FxaC_1g11490						FxaC_13g06090					FxaC_19g13430
					FxaC_5g12070							FxaC_20g16220												FxaC_11g37710				FxaC_18g43321								FxaC_12g43490						FxaC_18g08180					FxaC_17g02450
					FxaC_23g50510							FxaC_13g44390												FxaC_18g17190				FxaC_5g05140								FxaC_7g42370						FxaC_25g11660					FxaC_25g33740
					novel.1514							FxaC_11g01460												FxaC_24g06630				FxaC_13g03591								FxaC_13g24530						FxaC_23g60940					FxaC_21g19680
					FxaC_15g39981							FxaC_22g07180												FxaC_23g18180				FxaC_16g25290								FxaC_9g13630						FxaC_23g47830					FxaC_17g22700
					FxaC_21g33310							FxaC_28g20670												FxaC_17g44920				FxaC_8g09250								FxaC_16g00920						FxaC_23g55050					FxaC_21g09910
					FxaC_23g41130							FxaC_7g38700												FxaC_11g21150				FxaC_3g25410								FxaC_6g30580						FxaC_22g32310					FxaC_28g06090
					FxaC_9g20270							FxaC_26g07720												FxaC_21g45930				FxaC_17g17930								FxaC_24g13410						FxaC_14g27800					FxaC_20g07620
					FxaC_23g11970							FxaC_13g05990												FxaC_17g16410				FxaC_5g09721								FxaC_8g26580						FxaC_7g41500					FxaC_12g12480
					FxaC_6g02530							FxaC_10g28920												FxaC_14g03230				FxaC_19g37920								FxaC_5g19340						FxaC_8g09650					FxaC_8g33380
					FxaC_20g00490							novel.1404												FxaC_23g15490				FxaC_23g44200								FxaC_27g34550						FxaC_17g40310					FxaC_16g12400
					FxaC_13g05420							FxaC_10g05560												FxaC_21g69461				FxaC_24g10740								FxaC_7g26900						FxaC_6g06950					FxaC_12g00690
					FxaC_6g22041							FxaC_16g00920												FxaC_14g17500				FxaC_21g12160								FxaC_9g51240						FxaC_10g14830					FxaC_18g26930
					FxaC_4g38100							FxaC_20g05140												FxaC_16g15360				FxaC_23g42720								FxaC_6g36900						FxaC_28g21960					FxaC_9g47150
					FxaC_18g12290							FxaC_22g72010												FxaC_28g16140				FxaC_22g71960								FxaC_20g18110						FxaC_4g34941					FxaC_21g05110
					FxaC_26g36780							FxaC_6g08100												FxaC_18g12210				FxaC_8g37581								FxaC_6g06591						FxaC_28g02480					FxaC_22g58390
					FxaC_21g13541							FxaC_21g59450												FxaC_1g00240				FxaC_22g07361								FxaC_9g44440						FxaC_17g49760					FxaC_17g43820
					FxaC_2g32450							FxaC_6g44870												FxaC_22g56360				FxaC_7g32450								FxaC_14g36950						FxaC_1g03390					FxaC_25g30180
					FxaC_26g04840							FxaC_20g06040												FxaC_27g46750				FxaC_25g60820								FxaC_8g07870						FxaC_24g28470					FxaC_24g34710
					FxaC_27g26480							FxaC_10g33362												FxaC_18g06840				FxaC_2g06120								FxaC_24g47800						FxaC_17g36200					FxaC_16g18830
					FxaC_10g40460							FxaC_23g42720												FxaC_22g14690				FxaC_22g55410								FxaC_27g14310						FxaC_21g62660					FxaC_11g18820
					FxaC_17g39650							FxaC_24g41230												FxaC_27g11570				FxaC_25g12550								FxaC_23g22580						FxaC_13g19090					FxaC_10g03610
					FxaC_27g41310							FxaC_10g05820												FxaC_9g09650				FxaC_11g42840								FxaC_26g09010						FxaC_16g18430					FxaC_25g28350
					FxaC_17g03600							FxaC_8g02690												FxaC_25g48110				FxaC_9g31330								FxaC_27g26520						FxaC_6g37400					FxaC_17g31110
					FxaC_4g34020							FxaC_2g19620												FxaC_25g49141				FxaC_2g30090								FxaC_10g09790						FxaC_14g04960					FxaC_1g34480
					FxaC_8g18170							FxaC_12g40840												FxaC_18g32440				FxaC_23g32620								FxaC_22g53740						FxaC_6g05170					FxaC_17g22500
					FxaC_18g24620							FxaC_4g33700												FxaC_7g05320				FxaC_5g00220								FxaC_9g24310						FxaC_14g37980					FxaC_25g59190
					FxaC_3g09240							FxaC_10g03870												FxaC_16g26140				FxaC_1g11050								FxaC_22g58830						FxaC_6g06700					FxaC_17g13840
					FxaC_19g34710							FxaC_21g20810												FxaC_22g54900				FxaC_6g00200								FxaC_16g00870						FxaC_24g54721					FxaC_21g28270
					FxaC_16g19010							FxaC_13g52870												FxaC_26g25150				FxaC_24g40431								FxaC_27g30760						FxaC_6g11120					FxaC_23g32850
					FxaC_15g04190							FxaC_3g16732												FxaC_13g11010				FxaC_15g33710								FxaC_14g00560						FxaC_21g46240					FxaC_1g20630
					novel.176							FxaC_17g16770												FxaC_24g48680				FxaC_15g20160								novel.194						novel.1231					FxaC_27g44620
					FxaC_27g39130							FxaC_10g02481												FxaC_22g52840				FxaC_8g39250								FxaC_12g48140						FxaC_22g38490					novel.2754
					FxaC_2g09900							FxaC_5g24890												FxaC_25g44200				FxaC_25g57800								FxaC_24g14840						FxaC_2g00580					FxaC_9g45420
					FxaC_14g06570							FxaC_21g26060												FxaC_8g03410				FxaC_26g09540								FxaC_3g34450						FxaC_27g17490					FxaC_28g24531
					FxaC_6g24210							FxaC_10g13360												FxaC_5g03940				FxaC_22g02880								FxaC_9g44010						FxaC_24g41050					FxaC_9g00630
					FxaC_1g21491							FxaC_24g13480												FxaC_24g37660				FxaC_3g18730								FxaC_3g17640						FxaC_3g18470					FxaC_17g02120
					FxaC_23g08041							FxaC_13g04040												FxaC_26g28511				FxaC_10g27740								FxaC_10g32770						FxaC_17g10270					FxaC_11g25670
					FxaC_25g32560							FxaC_27g53280												FxaC_5g16190				FxaC_21g44020								FxaC_6g02681						FxaC_8g10790					FxaC_22g67950
					FxaC_25g60010							FxaC_25g05860												FxaC_17g25150				FxaC_22g05790								FxaC_27g38470						FxaC_4g27170					FxaC_11g13420
					FxaC_4g21640							FxaC_16g21720												FxaC_17g19430				FxaC_18g04070								FxaC_11g06850						FxaC_23g30360					FxaC_12g26030
					FxaC_25g38210							FxaC_24g00800												FxaC_12g08850				FxaC_27g24090								FxaC_17g49210						novel.1545					FxaC_20g29890
					FxaC_6g01980							FxaC_9g46890												FxaC_22g48800				FxaC_4g26220								FxaC_15g02440						FxaC_21g58360					FxaC_7g16570
					FxaC_25g13540							FxaC_2g17980												FxaC_1g20871				FxaC_25g45820								FxaC_26g20200						FxaC_14g12350					FxaC_5g31821
					FxaC_12g37690							FxaC_11g39750												FxaC_13g10441				FxaC_21g34470								FxaC_1g32260						FxaC_4g31170					FxaC_28g28610
					FxaC_5g32900							FxaC_2g19120												FxaC_1g07990				FxaC_23g02430								FxaC_23g34940						FxaC_23g19030					FxaC_26g41230
					FxaC_14g06320							FxaC_28g34031												FxaC_10g01290				FxaC_22g35900								FxaC_17g36200						FxaC_4g17000					FxaC_27g26800
					FxaC_15g31640							FxaC_21g62650												FxaC_21g38970				FxaC_17g22970								FxaC_16g18830						FxaC_12g09280					FxaC_14g03760
					FxaC_26g01190							FxaC_23g56970												FxaC_12g31011				FxaC_16g25800								FxaC_22g61320						FxaC_22g00610					FxaC_12g46620
					FxaC_19g39660							FxaC_6g28280												FxaC_18g45270				FxaC_15g04480								FxaC_8g26570						FxaC_6g41820					FxaC_17g53410
					FxaC_15g39850							FxaC_17g51070												FxaC_26g23410				FxaC_1g31270								FxaC_18g44320						FxaC_5g14730					FxaC_22g70910
					FxaC_14g23391							FxaC_23g02430												FxaC_23g30100				FxaC_20g40280								FxaC_17g25150						FxaC_14g38350					FxaC_21g63101
					FxaC_27g36150							FxaC_21g70321												FxaC_2g28490				FxaC_23g38430								FxaC_13g21450						FxaC_24g36770					FxaC_12g48140
					FxaC_7g32031							FxaC_15g40670												FxaC_2g01200				FxaC_12g29470								FxaC_18g08180						FxaC_7g06920					FxaC_11g26540
					FxaC_4g33350							FxaC_27g36250												FxaC_22g28920				FxaC_26g39520								FxaC_26g23570						FxaC_27g37920					FxaC_13g46900
					FxaC_25g53800							FxaC_5g09810												FxaC_15g11843				FxaC_1g23300								FxaC_10g33490						FxaC_19g39230					FxaC_26g06430
					FxaC_24g13790							FxaC_19g38040												FxaC_16g13290				FxaC_17g33990								FxaC_20g15830						FxaC_18g39350					FxaC_15g09050
					FxaC_22g09680							FxaC_24g28480												FxaC_21g49640				FxaC_22g72190								FxaC_17g35900						FxaC_18g28840					FxaC_27g14870
					FxaC_25g47090							FxaC_16g30020												FxaC_6g19890				FxaC_6g28750								FxaC_22g32360						FxaC_17g56020					FxaC_10g42100
					FxaC_9g08120							FxaC_21g67250												FxaC_18g33220				FxaC_8g00680								novel.2710						FxaC_10g11590					FxaC_20g10630
					FxaC_1g07320							FxaC_8g00180												FxaC_26g07240				FxaC_12g46510								FxaC_13g17180						FxaC_20g05261					FxaC_24g47470
					FxaC_3g27040							FxaC_8g05062												FxaC_27g24710				FxaC_19g07340								FxaC_12g40051						FxaC_21g22402					FxaC_10g49540
					FxaC_19g30050							FxaC_19g22810												FxaC_21g60600				FxaC_25g52170								FxaC_5g21750						FxaC_22g51630					FxaC_7g42360
					FxaC_23g11320							FxaC_24g08440												FxaC_8g34240				FxaC_8g07490								FxaC_21g02660						FxaC_25g25860					FxaC_24g01450
					FxaC_26g12580							FxaC_1g13640												FxaC_25g18280				FxaC_23g31560								FxaC_13g14750						FxaC_25g21520					FxaC_14g08230
					FxaC_20g02191							FxaC_7g39880												FxaC_25g22550				FxaC_27g51220								FxaC_27g44590						FxaC_12g50120					FxaC_19g04920
					FxaC_24g15100							FxaC_6g24210												FxaC_22g58310				FxaC_13g22010								FxaC_17g26870						FxaC_6g45650					FxaC_7g26580
					FxaC_25g52130							FxaC_12g28880												FxaC_12g17350				FxaC_22g71970								FxaC_17g07590						FxaC_19g09550					novel.2866
					FxaC_12g32560							FxaC_1g04090												FxaC_11g10920				FxaC_24g14970								FxaC_27g48880						FxaC_25g60150					FxaC_24g56710
					FxaC_24g11620							FxaC_6g15230												FxaC_2g17130				FxaC_28g18190								FxaC_10g31900						FxaC_18g39620					FxaC_22g72330
					FxaC_24g08280							FxaC_7g32490												FxaC_21g65520				FxaC_26g35390								FxaC_14g14800						FxaC_28g35050					FxaC_14g02081
					FxaC_25g37610							FxaC_3g24270												FxaC_5g24370				FxaC_5g18270								novel.1324						FxaC_21g70090					FxaC_3g29340
					FxaC_6g08790							FxaC_24g23890												FxaC_19g07311				FxaC_20g38731								FxaC_5g40590						FxaC_21g03800					FxaC_14g19080
					FxaC_13g04450							FxaC_16g11610												FxaC_26g33470				FxaC_16g15530								FxaC_11g24050						FxaC_6g27370					FxaC_25g39440
					FxaC_17g56020							FxaC_8g06300												FxaC_6g34900				FxaC_26g02770								FxaC_14g18510						FxaC_12g36850					FxaC_4g08980
					FxaC_9g32240							FxaC_13g19940												FxaC_4g24890				FxaC_7g37690								FxaC_2g22050						FxaC_2g08600					FxaC_25g29521
					FxaC_23g27350							FxaC_9g42220												FxaC_6g41780				FxaC_1g33400								FxaC_24g19210						FxaC_10g36400					FxaC_9g03202
					FxaC_16g26950							FxaC_24g09320												FxaC_21g66950				FxaC_12g09661								FxaC_23g38290						FxaC_13g25240					FxaC_8g04250
					FxaC_1g28290							novel.1106												FxaC_23g44830				FxaC_25g07730								FxaC_9g35140						FxaC_19g03610					FxaC_22g64440
					FxaC_27g07870							FxaC_16g21930												FxaC_9g12520				FxaC_8g14790								FxaC_26g11690						FxaC_13g09640					FxaC_28g25520
					FxaC_18g16000							FxaC_27g23010												FxaC_20g06340				FxaC_5g36180								FxaC_2g15620						FxaC_14g13380					FxaC_2g38720
					FxaC_18g01150							FxaC_2g10520												FxaC_17g16940				FxaC_11g01270								FxaC_20g03090						FxaC_1g23280					FxaC_21g23720
					FxaC_21g06360							FxaC_19g15960												FxaC_17g35940				FxaC_18g44570								FxaC_23g31280						FxaC_24g41060					FxaC_22g30900
					FxaC_18g42830							FxaC_25g39090												FxaC_20g07670				FxaC_9g45860								FxaC_10g10040						FxaC_16g27110					novel.115
					FxaC_19g10070							FxaC_27g43990												FxaC_23g19490				FxaC_3g11920								FxaC_24g02420						FxaC_23g23640					FxaC_11g30960
					FxaC_1g15770							FxaC_16g19470												FxaC_4g11120				FxaC_27g42680								FxaC_19g11880						FxaC_5g10441					FxaC_20g20520
					FxaC_22g72900							FxaC_11g43740												FxaC_9g31750				FxaC_8g01781								FxaC_3g35990						FxaC_26g26730					FxaC_3g35990
					FxaC_7g28300							FxaC_22g28870												FxaC_23g26340				FxaC_21g70321								FxaC_14g20450						FxaC_21g16620					FxaC_19g01550
					FxaC_23g05600							FxaC_21g45040												FxaC_16g29480				FxaC_22g56540								FxaC_5g34910						FxaC_14g14080					FxaC_23g57820
					FxaC_6g18600							FxaC_24g46880												FxaC_16g23140				FxaC_10g04910								FxaC_1g09620						FxaC_6g40820					FxaC_2g10021
					FxaC_1g09090							FxaC_25g13540												FxaC_24g12500				FxaC_1g34030								FxaC_8g37080						FxaC_21g31680					FxaC_23g45280
					FxaC_20g15850							FxaC_24g24320												FxaC_5g33400				FxaC_5g36910								FxaC_23g39610						FxaC_25g32020					FxaC_3g13900
					FxaC_4g15890							FxaC_22g66480												FxaC_1g28540				FxaC_2g29370								FxaC_10g30280						FxaC_5g02370					FxaC_3g19170
					FxaC_9g38690							FxaC_2g29950												FxaC_2g13310				FxaC_7g08650								FxaC_27g14870						FxaC_22g14750					FxaC_27g46710
					FxaC_22g65600							FxaC_6g29650												FxaC_28g10880				FxaC_11g06720								FxaC_6g04270						novel.636					FxaC_5g17250
					FxaC_14g02760							FxaC_10g14540												FxaC_18g10470				FxaC_24g47700								FxaC_17g09580						FxaC_16g30330					FxaC_21g52350
					FxaC_5g24170							FxaC_19g40880												FxaC_22g10680				FxaC_2g06380								FxaC_16g25330						FxaC_3g13680					FxaC_20g24140
					FxaC_28g09200							FxaC_9g06500												FxaC_8g24090				FxaC_9g45680								FxaC_23g35760						FxaC_11g12250					FxaC_25g28891
					FxaC_6g11171							FxaC_8g05350												FxaC_4g28860				FxaC_24g10770								FxaC_13g07700						FxaC_10g10230					FxaC_6g35410
					FxaC_22g34010							FxaC_23g44200												FxaC_7g29940				FxaC_23g52640								FxaC_13g48930						FxaC_26g12110					FxaC_10g23820
					FxaC_13g04280							FxaC_13g54900												FxaC_19g10670				FxaC_10g42730								FxaC_20g02800						FxaC_5g20180					FxaC_13g38310
					FxaC_10g19720							FxaC_22g28050												FxaC_3g07880				FxaC_8g00610								FxaC_6g41990						FxaC_4g03640					FxaC_25g45680
					FxaC_4g36460							FxaC_3g07460												FxaC_14g06020				FxaC_7g29960								FxaC_22g13410						FxaC_27g24100					FxaC_19g03651
					FxaC_20g23490							FxaC_2g20130												FxaC_20g21731				FxaC_17g37270								FxaC_10g04971						FxaC_15g04550					FxaC_11g04030
					FxaC_23g59570							FxaC_11g30640												FxaC_9g38110				FxaC_6g40040								novel.1615						FxaC_21g11261					FxaC_17g47740
					FxaC_18g43160							FxaC_13g20620												FxaC_7g14500				FxaC_2g07780								FxaC_9g01850						FxaC_3g23410					FxaC_3g04550
					FxaC_10g04910							FxaC_26g04890												FxaC_12g44000				FxaC_23g39260								FxaC_12g09531						FxaC_5g07230					FxaC_21g67310
					FxaC_26g14670							FxaC_2g09900												FxaC_16g17850				FxaC_10g23700								FxaC_22g09600						FxaC_12g30610					FxaC_4g19960
					FxaC_2g07780							novel.2111												FxaC_17g24370				FxaC_23g11780								FxaC_7g23160						FxaC_14g22440					FxaC_26g08250
					FxaC_17g07940							FxaC_4g38240												FxaC_22g10530				FxaC_5g32900								novel.87						FxaC_27g18350					FxaC_26g04910
					FxaC_1g04890							FxaC_13g50520												FxaC_1g14480				novel.2906								FxaC_11g17320						FxaC_2g08950					FxaC_26g19350
					FxaC_19g00860							FxaC_10g29360												FxaC_10g34090				FxaC_25g53810								FxaC_7g05320						FxaC_4g22330					FxaC_6g44510
					FxaC_25g04580							FxaC_7g41050												FxaC_21g13460				FxaC_1g04890								FxaC_15g21810						FxaC_8g08370					FxaC_3g17530
					FxaC_7g14790							FxaC_25g61140												FxaC_18g25960				FxaC_10g05560								FxaC_2g07510						FxaC_16g28690					FxaC_11g38140
					FxaC_9g19240							FxaC_1g13100												FxaC_11g10020				FxaC_4g15890								FxaC_23g40770						FxaC_6g20530					FxaC_25g32330
					FxaC_17g22391							FxaC_4g16390												FxaC_23g30010				FxaC_7g14080								FxaC_9g43810						FxaC_27g33440					FxaC_13g38550
					FxaC_11g01270							FxaC_6g45750												FxaC_27g48710				FxaC_8g26360								FxaC_27g29620						novel.880					FxaC_12g40590
					FxaC_10g03080							FxaC_9g32670												FxaC_26g19310				FxaC_28g04380								FxaC_2g39760						FxaC_8g14910					FxaC_20g01980
					FxaC_19g13710							FxaC_1g31270												FxaC_22g70900				FxaC_24g28980								FxaC_23g30260						FxaC_24g31020					FxaC_23g24400
					FxaC_13g24340							FxaC_21g27860												FxaC_28g04920				FxaC_9g10820								FxaC_25g28350						FxaC_27g17600					FxaC_20g40410
					novel.1967							FxaC_22g23200												FxaC_3g09400				FxaC_11g30570								FxaC_24g55730						FxaC_20g18110					FxaC_25g45870
					FxaC_20g16540							FxaC_4g26290												FxaC_17g24210				FxaC_19g39450								FxaC_24g20450						FxaC_24g47080					FxaC_17g06800
					FxaC_6g00010							FxaC_13g11240												FxaC_24g01000				FxaC_14g15740								FxaC_9g26360						FxaC_24g07671					FxaC_15g13380
					FxaC_14g19480							FxaC_6g24710												FxaC_27g46710				FxaC_4g02600								FxaC_25g31700						FxaC_6g38560					FxaC_23g11960
					FxaC_7g08390							FxaC_24g13730												FxaC_25g46210				FxaC_17g26900								FxaC_6g09120						FxaC_24g16290					FxaC_19g09060
					FxaC_6g33660							FxaC_26g09120												FxaC_26g13630				FxaC_25g31970								FxaC_3g08210						FxaC_10g43790					FxaC_5g11160
					FxaC_9g37560							FxaC_17g37270												FxaC_15g06410				FxaC_12g01960								FxaC_23g44600						FxaC_9g50980					FxaC_15g38540
					FxaC_5g06090							FxaC_19g00020												FxaC_5g16170				FxaC_19g20800								FxaC_10g08190						FxaC_25g32330					FxaC_2g21830
					FxaC_23g02550							FxaC_1g07490												FxaC_5g45600				FxaC_21g33310								FxaC_6g02690						FxaC_26g10410					FxaC_21g63730
					FxaC_5g11810							FxaC_11g30570												FxaC_4g33090				FxaC_22g23700								FxaC_6g24410						FxaC_2g40240					FxaC_28g07050
					FxaC_25g40490							FxaC_20g36970												FxaC_27g13700				FxaC_18g43050								FxaC_18g43940						FxaC_9g51370					FxaC_13g20820
					FxaC_21g45400							FxaC_14g17030												FxaC_19g00070				FxaC_28g18470								FxaC_28g26440						FxaC_9g48810					FxaC_16g06040
					FxaC_6g32980							FxaC_8g37581												FxaC_1g01050				FxaC_13g03160								FxaC_9g46390						FxaC_2g24770					FxaC_26g20200
					FxaC_25g60400							FxaC_24g06700												FxaC_10g01420				FxaC_19g27900								FxaC_21g08380						FxaC_7g29940					FxaC_9g15140
					FxaC_18g10720							FxaC_6g44240												FxaC_3g10700				FxaC_13g07820								FxaC_17g32240						FxaC_7g09960					FxaC_16g29440
					FxaC_9g32650							FxaC_10g02960												FxaC_26g28160				FxaC_8g24520								FxaC_23g59990						FxaC_22g61820					FxaC_15g11842
					FxaC_15g16421							FxaC_21g34720												FxaC_7g38030				FxaC_17g49451								FxaC_21g14990						novel.2746					FxaC_22g67850
					FxaC_16g19470							FxaC_12g04790												FxaC_21g08380				FxaC_19g23180								FxaC_21g58360						FxaC_21g60600					FxaC_22g13770
					FxaC_9g47773							FxaC_14g16790												FxaC_28g16300				FxaC_8g18550								FxaC_18g04890						FxaC_6g20050					novel.2885
					FxaC_17g26560							FxaC_4g07930												FxaC_12g15810				FxaC_1g16240								FxaC_24g12060						FxaC_5g09020					FxaC_18g09370
					FxaC_21g61700							FxaC_2g22750												FxaC_10g25900				FxaC_1g03050								FxaC_13g33120						FxaC_19g10570					FxaC_3g22260
					FxaC_26g02620							FxaC_8g31830												FxaC_11g03360				FxaC_16g15160								FxaC_17g06070						FxaC_7g23260					FxaC_9g09530
					FxaC_11g37390							FxaC_21g06360												FxaC_15g08610				FxaC_21g33320								FxaC_8g00680						FxaC_23g59240					FxaC_3g01200
					FxaC_1g11010							FxaC_27g27910												FxaC_26g25810				FxaC_3g08960								FxaC_7g27320						FxaC_27g45410					FxaC_9g07360
					FxaC_28g06900							FxaC_21g37731												FxaC_22g65430				FxaC_21g61701								FxaC_2g24220						FxaC_7g26580					FxaC_14g37860
					FxaC_22g45120							FxaC_4g38391												FxaC_27g27060				FxaC_13g30910								FxaC_13g17780						FxaC_27g41060					novel.87
					FxaC_23g57670							FxaC_14g05330												FxaC_13g17110				FxaC_17g09980								FxaC_2g04391						FxaC_8g12180					FxaC_23g14270
					FxaC_7g23210							FxaC_1g10440												FxaC_3g33830				FxaC_14g06420								FxaC_4g31280						FxaC_17g08800					FxaC_5g30600
					FxaC_27g50130							FxaC_17g23720												FxaC_19g05740				FxaC_7g05690								FxaC_16g18430						FxaC_20g28470					FxaC_7g15800
					FxaC_1g23300							FxaC_9g01390												FxaC_24g23200				FxaC_1g14960								FxaC_10g17790						FxaC_26g37860					FxaC_22g06840
					FxaC_18g14050							FxaC_9g50600												FxaC_25g39440				FxaC_20g07170								FxaC_4g21240						FxaC_27g17420					FxaC_21g02730
					FxaC_26g06280							FxaC_26g18320												FxaC_19g18370				FxaC_25g45740								FxaC_7g09960						FxaC_1g05990					FxaC_17g22340
					FxaC_2g27160							FxaC_9g15590												FxaC_16g12980				FxaC_2g28220								FxaC_4g30680						FxaC_1g27390					FxaC_16g22760
					FxaC_14g24530							FxaC_21g41360												FxaC_8g01940				FxaC_7g16730								FxaC_9g29190						FxaC_25g34850					FxaC_16g04630
					FxaC_4g33091							FxaC_22g72190												FxaC_26g06101				FxaC_9g41220								FxaC_9g02530						FxaC_12g47110					FxaC_15g17530
					FxaC_17g14850							FxaC_10g10260												FxaC_19g11130				FxaC_7g06440								FxaC_15g20250						FxaC_14g34460					FxaC_8g12240
					FxaC_6g01040							FxaC_20g16950												FxaC_5g21650				FxaC_12g02050								FxaC_11g35680						FxaC_10g02830					FxaC_8g01740
					FxaC_21g27160							FxaC_9g33800												FxaC_20g38120				FxaC_9g11880								FxaC_12g31320						novel.1784					FxaC_15g04780
					FxaC_2g16160							FxaC_17g09980												FxaC_18g37160				FxaC_1g24560								FxaC_26g08150						FxaC_1g03691					FxaC_13g45810
					FxaC_18g42480							FxaC_2g34700												FxaC_13g09960				FxaC_9g15590								FxaC_22g04720						FxaC_3g20460					FxaC_18g21120
					FxaC_5g01690							FxaC_23g47551												FxaC_10g50890				FxaC_12g46180								FxaC_28g02620						FxaC_28g25300					FxaC_11g48011
					FxaC_25g43770							FxaC_15g06410												FxaC_8g28650				FxaC_27g26710								FxaC_11g01140						FxaC_8g14320					FxaC_17g00330
					FxaC_9g35890							FxaC_10g25960												FxaC_24g08510				FxaC_1g24790								FxaC_13g01690						FxaC_21g02730					novel.1944
					FxaC_16g03040							FxaC_15g03490												FxaC_21g32320				FxaC_11g09110								FxaC_11g03240						FxaC_24g03900					FxaC_27g11450
					FxaC_14g37580							FxaC_2g16020												FxaC_15g17140				FxaC_9g19240								FxaC_6g23780						FxaC_27g25050					FxaC_16g27310
					FxaC_1g07490							FxaC_4g25680												FxaC_3g04100				FxaC_22g06160								FxaC_22g52840						FxaC_6g19730					FxaC_17g22060
					FxaC_21g03050							FxaC_18g37800												FxaC_9g47550				FxaC_18g22720								FxaC_5g24340						FxaC_7g38550					FxaC_23g20820
					FxaC_3g09490							FxaC_21g25991												FxaC_1g09390				FxaC_5g26690								FxaC_26g09320						FxaC_17g19670					FxaC_15g00040
					FxaC_14g06390							novel.2710												FxaC_20g08120				FxaC_2g27160								FxaC_16g06010						FxaC_18g39750					FxaC_3g20461
					FxaC_23g06190							FxaC_17g42160												novel.991				FxaC_10g45650								FxaC_3g05360						FxaC_24g19760					FxaC_14g04790
					FxaC_17g03460							FxaC_8g07960												FxaC_14g18640				FxaC_21g16700								FxaC_1g35720						FxaC_14g20450					FxaC_24g28490
					FxaC_24g33610							FxaC_2g25210												FxaC_25g52950				FxaC_22g65600								FxaC_5g00650						FxaC_9g41540					FxaC_23g60940
					FxaC_12g33400							FxaC_27g25360												FxaC_21g12520				FxaC_25g08810								FxaC_8g03012						FxaC_11g46810					FxaC_6g21550
					FxaC_24g22020							FxaC_21g12530												FxaC_14g03390				FxaC_22g01000								FxaC_21g57850						FxaC_23g08720					FxaC_23g11910
					FxaC_22g34530							FxaC_10g48980												FxaC_13g17180				FxaC_16g21810								FxaC_8g36330						FxaC_25g29240					FxaC_22g51700
					novel.683							FxaC_4g26650												FxaC_11g08980				FxaC_17g36390								FxaC_12g11110						FxaC_18g37500					FxaC_1g18160
					FxaC_20g36260							FxaC_23g60970												FxaC_9g11660				FxaC_10g04340								FxaC_14g19270						FxaC_21g08380
					FxaC_22g71070							FxaC_10g04910												FxaC_13g07740				FxaC_7g15960								FxaC_5g17410						FxaC_25g53620
					FxaC_17g08680							FxaC_9g03120												FxaC_18g35330				FxaC_17g55880								FxaC_19g15120						FxaC_13g52470
					FxaC_11g04410							FxaC_1g07060												FxaC_2g27640				FxaC_7g28970								FxaC_24g43030						FxaC_22g49721
					FxaC_22g08720							FxaC_3g06430												FxaC_27g04260				FxaC_22g16860								FxaC_11g40870						FxaC_3g08950
					FxaC_3g09290							FxaC_8g14280												FxaC_23g34630				FxaC_11g03610								FxaC_18g17350						FxaC_1g25720
					FxaC_7g00550							FxaC_19g37300												FxaC_22g54010				FxaC_18g35800								FxaC_26g00500						FxaC_9g14160
					FxaC_23g31280							FxaC_23g11780												FxaC_2g24770				FxaC_5g34350								FxaC_21g70990						FxaC_16g14510
					FxaC_17g02760							FxaC_4g28860												FxaC_16g25520				FxaC_14g15221								FxaC_17g44770						FxaC_22g25690
					FxaC_12g06490							FxaC_26g06101												FxaC_14g05280				FxaC_12g45430								FxaC_5g38850						FxaC_7g25320
					FxaC_10g33140							FxaC_10g05170												FxaC_8g12230				FxaC_13g17180								FxaC_16g18001						FxaC_9g07600
					FxaC_6g05470							FxaC_17g21510												FxaC_13g07781				FxaC_20g05360								FxaC_24g08720						FxaC_14g33680
					FxaC_19g02240							FxaC_3g07350												FxaC_22g09180				FxaC_23g09730								FxaC_19g10910						FxaC_20g41970
					FxaC_9g04670							FxaC_14g05880												novel.735				FxaC_22g29420								FxaC_7g41500						FxaC_7g27260
					FxaC_19g02920							FxaC_6g40390												FxaC_13g33410				FxaC_27g07870								FxaC_7g15800						FxaC_7g40450
					FxaC_18g23640							FxaC_16g15050												FxaC_7g03940				FxaC_18g24620								FxaC_23g59800						FxaC_7g26040
					FxaC_6g26980							FxaC_3g05480												FxaC_1g03390				FxaC_27g32760								FxaC_25g56451						FxaC_1g00220
					FxaC_3g01590							FxaC_5g26650												FxaC_24g02280				FxaC_24g01060								FxaC_7g26391						FxaC_28g07990
					FxaC_6g43340							FxaC_19g37660												FxaC_13g30420				FxaC_1g10440								FxaC_1g24580						FxaC_27g38510
					FxaC_7g32051							FxaC_17g14890												FxaC_28g02480				FxaC_11g30640								FxaC_3g09120						FxaC_21g44800
					FxaC_10g00750							FxaC_27g34940												FxaC_21g38810				FxaC_8g00670								FxaC_25g32330						FxaC_9g02580
					FxaC_13g23550							FxaC_28g25090												FxaC_25g57520				FxaC_7g39880								FxaC_25g58190						FxaC_3g13170
					FxaC_7g23710							FxaC_5g08840												FxaC_6g07800				FxaC_18g04890								FxaC_25g08840						FxaC_12g45560
					FxaC_27g05010							FxaC_18g16750												FxaC_17g51250				FxaC_17g52560								FxaC_21g57580						FxaC_4g01000
					FxaC_27g49180							FxaC_10g22240												FxaC_9g51490				FxaC_4g29800								FxaC_8g37070						FxaC_21g21620
					FxaC_27g50090							FxaC_11g30710												FxaC_17g13460				FxaC_22g60090								FxaC_1g21610						FxaC_14g08160
					FxaC_21g38030							FxaC_7g06110												FxaC_3g13610				FxaC_17g46960								FxaC_12g40590						FxaC_24g36260
					FxaC_26g30360							FxaC_19g04940												FxaC_9g47850				FxaC_10g13210								FxaC_9g20860						FxaC_27g12300
					FxaC_27g40750							FxaC_17g26900												FxaC_25g35080				FxaC_21g60700								FxaC_17g46350						FxaC_24g43030
					FxaC_8g38630							FxaC_10g42200												novel.1257				FxaC_28g06900								FxaC_2g11980						FxaC_22g09641
					FxaC_7g33830							FxaC_16g13000												FxaC_27g29790				FxaC_3g27040								FxaC_17g06320						FxaC_14g17580
					FxaC_4g33130							FxaC_23g12270												FxaC_25g34850				FxaC_12g43490								FxaC_19g21920						FxaC_25g28891
					novel.1251							FxaC_20g37010												FxaC_22g58830				FxaC_11g42270								FxaC_24g54490						novel.2463
					FxaC_15g15280							FxaC_13g51211												FxaC_22g59960				FxaC_21g51460								FxaC_2g07330						FxaC_7g33250
					FxaC_27g42900							FxaC_19g03100												FxaC_6g38620				FxaC_4g38240								FxaC_17g20190						FxaC_15g37470
					FxaC_12g27180							FxaC_6g06570												FxaC_11g28070				FxaC_22g53990								FxaC_22g19841						FxaC_5g02960
					FxaC_7g19500							FxaC_25g59770												FxaC_20g41860				FxaC_6g06570								FxaC_18g00650						FxaC_12g09830
					FxaC_27g29620							FxaC_23g31160												novel.1593				FxaC_24g37740								FxaC_24g40620						FxaC_4g27550
					FxaC_2g06600							FxaC_19g01340												FxaC_18g34210				FxaC_5g20010								FxaC_5g12100						FxaC_5g05930
					FxaC_22g25110							FxaC_24g05890												FxaC_24g14980				FxaC_10g06940								FxaC_28g37210						FxaC_6g33570
					FxaC_4g13330							FxaC_11g42122												FxaC_8g27030				FxaC_24g48260								FxaC_20g12460						FxaC_4g24850
					FxaC_4g30870							FxaC_21g08740												FxaC_25g29960				FxaC_17g36920								FxaC_13g03270						FxaC_6g35410
					FxaC_10g42521							FxaC_11g47100												FxaC_2g22860				FxaC_12g09740								FxaC_27g30230						FxaC_21g57240
					FxaC_8g15030							FxaC_27g41901												FxaC_18g00140				FxaC_17g22680								FxaC_14g13120						FxaC_28g26930
					FxaC_18g46100							FxaC_6g36390												novel.1140				FxaC_22g05770								FxaC_22g55040						novel.1236
					FxaC_15g05270							FxaC_4g17250												FxaC_6g08790				FxaC_11g25880								FxaC_19g39870						FxaC_20g17380
					FxaC_27g45240							FxaC_23g57670												FxaC_21g49350				FxaC_27g26740								FxaC_6g37180						FxaC_23g26340
					FxaC_26g42330							FxaC_12g01500												FxaC_10g02481				FxaC_2g18200								FxaC_17g18660						FxaC_17g28410
					FxaC_18g06220							FxaC_17g33990												novel.1965				FxaC_22g11601								FxaC_5g10441						novel.1104
					FxaC_27g34940							FxaC_20g21540												FxaC_21g58380				FxaC_23g05450								FxaC_17g19090						novel.3177
					FxaC_25g19740							FxaC_5g18270												FxaC_2g04150				FxaC_19g18110								FxaC_26g06460						FxaC_13g07342
					FxaC_7g40630							FxaC_24g18260												FxaC_4g32810				FxaC_24g00800								FxaC_6g02682						FxaC_24g04840
					FxaC_3g34810							FxaC_16g17340												FxaC_20g15370				FxaC_7g25860								FxaC_20g04360						FxaC_12g37780
					FxaC_16g23080							FxaC_11g03920												FxaC_16g15020				FxaC_15g26430								FxaC_14g12540						FxaC_25g41140
					FxaC_3g00840							FxaC_23g59240												FxaC_4g06050				FxaC_19g01190								FxaC_26g14230						FxaC_9g20950
					FxaC_19g32700							FxaC_12g33350												FxaC_7g29400				FxaC_4g34530								FxaC_9g21950						FxaC_17g43750
					FxaC_28g18470							FxaC_2g06520												FxaC_15g11842				FxaC_22g29360								FxaC_12g38030						FxaC_25g45870
					FxaC_17g10750							FxaC_19g20330												FxaC_22g01560				FxaC_8g28840								FxaC_12g39510						FxaC_5g10340
					FxaC_21g48720							FxaC_2g09930												FxaC_25g58760				FxaC_13g50520								FxaC_5g40560						FxaC_25g18040
					FxaC_27g43560							FxaC_24g52540												novel.2605				FxaC_27g29620								FxaC_17g54040						FxaC_18g40320
					FxaC_17g25290							FxaC_27g51340												FxaC_23g38020				FxaC_21g30360								FxaC_14g02750						FxaC_16g27310
					FxaC_5g30070							FxaC_11g24740												FxaC_18g44670				FxaC_9g07150								FxaC_8g03011						FxaC_26g41230
					FxaC_6g37370							FxaC_24g40431												FxaC_15g36620				FxaC_23g49100								FxaC_20g14600						FxaC_12g35360
					FxaC_7g32440							FxaC_7g37220												FxaC_2g05910				FxaC_25g32840								FxaC_10g00311						FxaC_27g27340
					FxaC_24g57370							FxaC_23g36470												FxaC_17g44990				FxaC_1g19410								FxaC_2g38720						FxaC_9g24860
					FxaC_13g20330							FxaC_9g41220												FxaC_23g02890				FxaC_24g27650								FxaC_15g14870						FxaC_18g35330
					FxaC_22g18980							FxaC_21g52610												FxaC_18g35801				FxaC_13g06070								FxaC_20g40170						FxaC_20g01370
					FxaC_17g49900							FxaC_22g29950												FxaC_3g05980				FxaC_21g11500								FxaC_21g15270						FxaC_26g01600
					FxaC_7g33980							FxaC_20g38621												FxaC_8g31010				FxaC_1g20871								FxaC_27g44620						FxaC_25g28350
					FxaC_20g01560							FxaC_22g07150												FxaC_2g30430				FxaC_13g11240								FxaC_15g18000						FxaC_27g01000
					FxaC_6g40040							FxaC_17g00820												FxaC_11g20860				FxaC_9g11580								FxaC_12g27830						FxaC_1g07210
					FxaC_18g13960							FxaC_10g41360												FxaC_10g45770				FxaC_7g24010								FxaC_25g02970						FxaC_17g21730
					FxaC_3g02120							FxaC_14g03730												FxaC_15g17950				FxaC_28g08410								FxaC_4g36460						FxaC_12g42120
					FxaC_25g52060							FxaC_8g07640												FxaC_25g37730				FxaC_11g00670								FxaC_24g20390						FxaC_27g47840
					FxaC_28g20850							FxaC_23g22280												FxaC_27g37640				FxaC_1g02300								FxaC_20g33970						FxaC_24g49370
					FxaC_17g52060							FxaC_28g05580												FxaC_7g34430				FxaC_19g04940								FxaC_3g01450						FxaC_19g21450
					FxaC_12g15170							FxaC_13g05390												FxaC_27g07710				FxaC_10g41010								FxaC_10g11091						FxaC_6g21550
					FxaC_22g11601							FxaC_10g05400												FxaC_27g27130				FxaC_12g48471								FxaC_1g23210						FxaC_26g28511
					FxaC_23g11730							FxaC_28g07850												FxaC_3g04220				FxaC_18g08010								FxaC_2g10820						FxaC_23g11760
					FxaC_28g34440							FxaC_20g24810												FxaC_19g17380				FxaC_27g52000								FxaC_12g01951						FxaC_17g21490
					novel.1325							FxaC_25g33270												FxaC_24g45661				FxaC_25g33270								FxaC_6g31430						FxaC_25g30750
					FxaC_21g27860							FxaC_12g13330												FxaC_17g13840				FxaC_3g33830								FxaC_21g14130						FxaC_23g44600
					FxaC_27g11570							FxaC_24g35160												FxaC_7g07370				FxaC_20g39360								FxaC_1g16751						FxaC_14g15740
					FxaC_5g16730							FxaC_13g32800												FxaC_21g51800				FxaC_15g07050								FxaC_20g16020						FxaC_21g15740
					FxaC_18g11030							FxaC_9g24610												FxaC_22g70530				FxaC_23g59470								FxaC_16g21150						FxaC_12g50310
					FxaC_24g01060							FxaC_22g53990												FxaC_24g54890				FxaC_13g52100								FxaC_19g05940						FxaC_19g41550
					FxaC_17g27540							FxaC_28g31981												FxaC_22g71400				FxaC_2g27610								FxaC_10g42320						novel.2038
					FxaC_24g43420							FxaC_17g13980												FxaC_27g49410				FxaC_4g12250								FxaC_16g29480						novel.1569
					FxaC_12g38980							FxaC_7g41920												FxaC_9g09141				FxaC_16g00350								FxaC_5g21890						FxaC_8g03012
					FxaC_16g18970							FxaC_21g60690												FxaC_23g16160				FxaC_7g10930								FxaC_6g35410						FxaC_6g22090
					FxaC_3g27840							FxaC_15g40850												FxaC_25g51250				FxaC_24g36050								FxaC_4g33700						FxaC_25g52700
					FxaC_11g41510							FxaC_25g23050												FxaC_12g09500				FxaC_1g06340								FxaC_24g37660						FxaC_25g29960
					FxaC_21g27230							FxaC_27g37240												FxaC_25g22470				novel.725								FxaC_23g55250						FxaC_3g03410
					FxaC_9g47370							FxaC_11g18310												FxaC_14g10981				FxaC_19g05601								FxaC_21g63360						FxaC_17g43650
					FxaC_5g33400							FxaC_3g00842												FxaC_3g02190				FxaC_19g22630								FxaC_25g29521						FxaC_21g30340
					FxaC_23g18180							FxaC_27g31090												FxaC_11g42710				FxaC_4g38100								FxaC_23g29340						FxaC_6g36900
					FxaC_14g22771							FxaC_28g20290												FxaC_16g20840				FxaC_13g20330								FxaC_6g19370						FxaC_19g07740
					FxaC_28g19720							FxaC_4g16920												FxaC_24g08650				FxaC_4g38431								FxaC_27g30700						FxaC_3g29411
					FxaC_12g09661							FxaC_4g35820												FxaC_2g01521				FxaC_27g11440								FxaC_5g04420						FxaC_12g09531
					FxaC_8g18550							FxaC_19g21790												FxaC_12g49460				FxaC_12g06040								FxaC_24g41250						FxaC_20g21320
					FxaC_10g29240							FxaC_27g45761												FxaC_9g23310				FxaC_12g44020								FxaC_16g22140						FxaC_22g56360
					FxaC_5g00040							FxaC_27g32760												FxaC_1g18160				FxaC_9g32670								FxaC_23g24400						FxaC_9g00630
					FxaC_15g40670							FxaC_11g15320												FxaC_21g68660				FxaC_25g37620								FxaC_6g21550						FxaC_22g20650
					FxaC_10g29210							FxaC_18g42140												FxaC_5g24160				FxaC_2g28500								FxaC_7g10020						FxaC_8g10370
					FxaC_5g09870							FxaC_18g16980												FxaC_8g33330				FxaC_25g59770								FxaC_19g13520						FxaC_6g23590
					FxaC_17g17920							FxaC_17g11450												FxaC_20g03050				FxaC_27g10130								FxaC_5g11040						FxaC_3g04170
					FxaC_17g09063							FxaC_4g25500												FxaC_21g02610				FxaC_18g20330								FxaC_18g45220						FxaC_6g11180
					FxaC_17g22790							FxaC_27g29280												FxaC_23g55160				FxaC_13g01880								FxaC_10g50040						FxaC_22g49950
					FxaC_6g30540							FxaC_9g01410												FxaC_5g28320				FxaC_24g48670								FxaC_9g12010						FxaC_1g18160
					FxaC_22g15710							FxaC_9g45241												FxaC_20g00470				FxaC_9g36200								FxaC_25g02050						FxaC_14g19000
					FxaC_25g60930							FxaC_20g21731												FxaC_23g26080				FxaC_14g06760								FxaC_17g43820						FxaC_20g32060
					FxaC_1g18380							FxaC_3g18780												FxaC_25g04840				FxaC_23g55270								FxaC_6g33960						FxaC_18g05210
					FxaC_21g13581							FxaC_24g10770												FxaC_20g00340				FxaC_23g54460								FxaC_21g65682						FxaC_23g55040
					FxaC_21g16020							FxaC_22g09641												FxaC_22g22582				FxaC_5g12070								FxaC_13g11650						FxaC_19g03730
					FxaC_17g01072							FxaC_7g23210												FxaC_26g23570				FxaC_5g34780								FxaC_21g65301						novel.1696
					FxaC_26g13730							FxaC_22g60870												FxaC_10g35330				FxaC_12g28640								FxaC_12g09280						FxaC_22g62310
					FxaC_20g19850							FxaC_15g15060												FxaC_13g26450				FxaC_3g15130								FxaC_17g14410						FxaC_22g31480
					FxaC_26g14690							FxaC_17g22940												FxaC_18g30520				FxaC_17g26370								FxaC_18g46280						FxaC_14g14470
					FxaC_14g27380							FxaC_25g40490												FxaC_18g23901				FxaC_16g25520								FxaC_4g22630						FxaC_17g18660
					FxaC_28g07270							FxaC_4g02250												FxaC_12g46781				FxaC_19g36310								FxaC_3g21430						FxaC_24g30430
					FxaC_4g08210							FxaC_10g40790												FxaC_26g08490				FxaC_7g19410								FxaC_26g38620						FxaC_13g02190
					FxaC_17g07221							FxaC_1g14960												FxaC_21g53140				FxaC_17g25950								FxaC_10g49140						FxaC_5g36960
					FxaC_6g31890							FxaC_4g34020												FxaC_21g57490				FxaC_22g59600								FxaC_3g15560						FxaC_1g40680
					FxaC_5g05150							FxaC_13g29300												FxaC_12g39480				FxaC_28g07120								FxaC_3g16821						FxaC_20g40450
					FxaC_13g10380							FxaC_18g21990												FxaC_9g11250				FxaC_25g00650								FxaC_1g02100						FxaC_27g26520
					FxaC_4g39740							FxaC_23g55270												FxaC_6g33162				FxaC_25g52060								FxaC_15g24210						FxaC_1g19240
					FxaC_6g24560							FxaC_17g53050												FxaC_28g16370				FxaC_2g22750								FxaC_24g51800						FxaC_14g05990
					FxaC_23g13820							FxaC_27g11570												FxaC_21g48860				FxaC_28g18930								FxaC_11g10920						FxaC_8g23360
					FxaC_13g17740							FxaC_25g37610												FxaC_5g39300				FxaC_17g14540								FxaC_27g37920						FxaC_2g28370
					FxaC_13g05320							FxaC_2g06380												FxaC_1g02490				FxaC_6g32570								FxaC_22g12711						FxaC_5g02880
					FxaC_23g24880							FxaC_21g48620												FxaC_7g42220				FxaC_13g53620								FxaC_5g39060						FxaC_5g39060
					FxaC_15g06290							FxaC_28g12080												FxaC_21g44210				FxaC_14g27380								FxaC_9g16051						FxaC_22g72640
					FxaC_16g25290							FxaC_17g46960												FxaC_5g39510				FxaC_22g13750								FxaC_2g21830						FxaC_12g02640
					FxaC_24g35520							FxaC_12g49230												FxaC_4g38520				FxaC_15g34490								FxaC_14g04800						FxaC_9g22700
					FxaC_6g11730							FxaC_27g40540												FxaC_12g48590				FxaC_9g50160								FxaC_14g12000						FxaC_27g37180
					FxaC_10g29280							FxaC_25g26510												FxaC_23g50960				FxaC_16g24820								FxaC_7g14500						FxaC_10g32760
					FxaC_18g22900							FxaC_4g21220												FxaC_13g18410				FxaC_15g05870								FxaC_8g02700						FxaC_27g37640
					FxaC_14g36620							FxaC_28g07250												novel.1136				FxaC_2g14060								FxaC_5g12600						FxaC_21g19680
					FxaC_4g08590							FxaC_6g21540												FxaC_10g43870				FxaC_3g18030								FxaC_7g19601						FxaC_8g06680
					FxaC_7g01540							FxaC_16g25460												FxaC_17g29320				FxaC_5g10160								FxaC_24g11090						FxaC_7g22150
					FxaC_1g28540							FxaC_13g53820												FxaC_12g46240				FxaC_20g38730								FxaC_11g15540						FxaC_24g51800
					FxaC_27g40540							FxaC_13g08250												FxaC_27g48420				FxaC_3g18780								FxaC_22g07990						FxaC_14g00510
					FxaC_27g41470							FxaC_10g09080												FxaC_2g15560				FxaC_4g38391								FxaC_28g06970						FxaC_15g34450
					FxaC_23g24900							FxaC_20g16200												FxaC_8g00570				FxaC_21g33790								FxaC_17g03330						FxaC_25g61330
					FxaC_5g43930							FxaC_6g01170												FxaC_23g21550				FxaC_17g15490								FxaC_23g50960						novel.17
					FxaC_22g28920							FxaC_22g36660												FxaC_21g00930				FxaC_27g36030								FxaC_7g27260						FxaC_4g20380
					FxaC_3g12860							FxaC_21g50650												FxaC_25g03030				FxaC_22g68210								FxaC_20g07670						FxaC_1g30590
					FxaC_17g45580							FxaC_17g08790												FxaC_25g30803				FxaC_7g39110								FxaC_19g41550						FxaC_2g22590
					FxaC_10g01430							FxaC_24g57420												FxaC_26g01410				FxaC_7g06100								FxaC_11g47020						FxaC_2g31960
					FxaC_17g21180							FxaC_23g07350												FxaC_10g03910				FxaC_4g01670								FxaC_24g56660						FxaC_27g51460
					FxaC_28g12780							FxaC_10g03080												FxaC_10g42910				FxaC_28g29000								FxaC_21g29331						FxaC_25g47920
					FxaC_17g26451							FxaC_14g07450												FxaC_21g19680				FxaC_19g32150								FxaC_3g08700						FxaC_23g58640
					FxaC_2g28220							FxaC_24g51310												FxaC_7g40630				FxaC_27g16030								FxaC_19g23090						FxaC_3g02510
					FxaC_28g12080							FxaC_5g02000												FxaC_26g00260				FxaC_26g16330								FxaC_7g03610						FxaC_27g02860
					FxaC_13g09810							FxaC_13g10950												FxaC_28g21430				FxaC_8g11950								FxaC_14g00440						FxaC_12g04001
					FxaC_10g13210							FxaC_12g35710												novel.2433				FxaC_15g02000								FxaC_21g52730						FxaC_5g15250
					FxaC_27g46750							FxaC_6g09290												FxaC_25g29980				FxaC_25g60260								FxaC_3g01200						FxaC_14g18510
					FxaC_6g03770							FxaC_19g12490												FxaC_5g32200				FxaC_10g18840								FxaC_9g01940						FxaC_3g10690
					FxaC_21g50780							FxaC_20g34710												FxaC_18g08180				FxaC_13g09810								FxaC_1g00220						FxaC_2g08770
					FxaC_17g13580							FxaC_4g21640												FxaC_13g11620				FxaC_10g40700								FxaC_8g02690						FxaC_18g29810
					FxaC_10g13870							FxaC_18g45881												FxaC_7g26580				FxaC_25g13540								FxaC_27g24100						FxaC_5g22650
					FxaC_25g60190							FxaC_25g12550												FxaC_24g26320				FxaC_10g33860								FxaC_24g07780						FxaC_12g46620
					FxaC_27g52970							FxaC_16g15160												novel.607				FxaC_22g50480								FxaC_9g42670						FxaC_28g00960
					FxaC_7g35960							FxaC_6g42690												FxaC_1g09850				FxaC_6g13080								FxaC_3g12480						FxaC_5g44410
					FxaC_27g20170							FxaC_5g10330												FxaC_25g33310				FxaC_18g42480								FxaC_18g30500						FxaC_28g03320
					FxaC_19g16870							FxaC_9g20470												FxaC_3g22920				FxaC_10g05950								FxaC_3g30650						FxaC_24g57130
					FxaC_5g18910							FxaC_23g01730												FxaC_9g08120				FxaC_22g50071								FxaC_13g30410						FxaC_17g49650
					FxaC_5g36910							FxaC_25g34850												FxaC_12g34301				FxaC_2g32450								FxaC_28g05970						FxaC_2g00620
					FxaC_1g40130							FxaC_17g49900												FxaC_27g12790				FxaC_20g09980								FxaC_20g10630						FxaC_21g46430
					FxaC_22g59470							FxaC_21g12840												FxaC_21g12650				FxaC_12g08850								FxaC_28g04700						FxaC_14g03510
					FxaC_27g50410							FxaC_11g42840												FxaC_24g29070				FxaC_5g12100								FxaC_24g57130						FxaC_23g12960
					FxaC_9g24800							FxaC_20g04842												FxaC_9g34450				FxaC_3g33630								FxaC_13g10890						FxaC_4g19960
					FxaC_10g14460							FxaC_7g08650												FxaC_21g56210				FxaC_11g18310								FxaC_12g20520						FxaC_13g37700
					FxaC_24g55961							FxaC_18g38960												FxaC_3g14280				FxaC_21g37200								FxaC_7g43480						FxaC_19g23610
					FxaC_4g33860							FxaC_17g07400												FxaC_24g04840				FxaC_12g28070								FxaC_11g21330						FxaC_11g32210
					FxaC_19g37660							FxaC_14g02270												FxaC_10g40640				FxaC_12g27180								FxaC_26g08250						FxaC_25g59460
					FxaC_1g01060							FxaC_5g03900												FxaC_26g23750				FxaC_25g44880								FxaC_8g07450						FxaC_25g58760
					FxaC_1g34030							FxaC_27g29620												FxaC_19g12010				FxaC_5g09870								FxaC_7g26380						FxaC_8g18950
					FxaC_17g27220							FxaC_15g35060												FxaC_4g38380				FxaC_24g22020								FxaC_13g24410						FxaC_18g14580
					FxaC_16g26820							FxaC_11g34290												FxaC_19g39950				FxaC_24g13800								FxaC_24g03370						FxaC_14g02070
					FxaC_25g54380							FxaC_7g29960												FxaC_2g29070				FxaC_27g38641								FxaC_21g12910						FxaC_3g13370
					FxaC_24g21970							FxaC_12g03010												FxaC_5g38650				FxaC_9g11790								FxaC_1g24420						FxaC_8g25430
					FxaC_11g41580							FxaC_25g61600												FxaC_27g22860				FxaC_24g43190								FxaC_14g23920						FxaC_28g27250
					FxaC_19g07340							FxaC_22g14960												FxaC_14g27730				FxaC_23g11140								novel.94						FxaC_24g01450
					FxaC_8g01850							FxaC_28g34440												FxaC_23g02510				FxaC_28g14820								FxaC_5g27330						FxaC_28g18010
					FxaC_14g08801							FxaC_13g30910												FxaC_23g54000				FxaC_16g28970								FxaC_25g02420						FxaC_25g14610
					FxaC_26g06101							FxaC_8g09011												FxaC_22g03400				FxaC_5g08860								FxaC_1g18390						FxaC_22g50090
					FxaC_24g37660							FxaC_27g16030												FxaC_12g27830				FxaC_1g19490								FxaC_15g18820						FxaC_25g51690
					FxaC_11g25780							FxaC_9g35890												FxaC_22g59980				FxaC_26g06101								FxaC_10g43120						FxaC_13g19300
					FxaC_27g47040							FxaC_28g14490												FxaC_24g49791				FxaC_5g19270								FxaC_9g45420						FxaC_19g03560
					novel.2328							FxaC_18g04070												FxaC_12g26010				FxaC_19g13280								FxaC_18g35500						FxaC_21g12520
					FxaC_4g36420							FxaC_7g14640												FxaC_3g34070				FxaC_5g11810								FxaC_6g37400						novel.1853
					FxaC_19g39350							FxaC_13g05770												FxaC_19g41770				FxaC_2g20100								FxaC_13g43560						FxaC_11g03360
					FxaC_22g56820							FxaC_25g08810												FxaC_18g45970				FxaC_25g40490								FxaC_8g20850						FxaC_6g17590
					FxaC_18g01490							FxaC_9g43810												FxaC_17g34720				FxaC_6g36780								FxaC_9g12940						FxaC_9g24310
					FxaC_19g32150							FxaC_24g40070												FxaC_17g18220				FxaC_19g02920								FxaC_9g27400						FxaC_15g08280
					FxaC_3g04410							FxaC_3g11370												FxaC_24g29040				FxaC_13g21432								FxaC_5g03900						FxaC_17g51870
					FxaC_22g47140							FxaC_17g14540												FxaC_22g71760				FxaC_5g03080								FxaC_10g08790						FxaC_28g08290
					FxaC_5g04180							FxaC_13g09370												FxaC_23g47870				FxaC_23g36470								FxaC_6g38300						FxaC_22g61821
					FxaC_4g11120							FxaC_28g04380												FxaC_21g58910				FxaC_22g17210								FxaC_22g31940						FxaC_13g10890
					FxaC_18g13571							FxaC_4g27820												FxaC_11g11940				FxaC_3g07350								FxaC_12g00690						FxaC_17g15270
					FxaC_9g43810							FxaC_22g22630												FxaC_22g03050				FxaC_18g43880								FxaC_28g08290						FxaC_23g29200
					FxaC_28g07230							FxaC_14g34830												novel.2038				FxaC_14g01520								FxaC_5g37110						FxaC_27g26800
					FxaC_21g48260							FxaC_18g33230												FxaC_20g14910				FxaC_22g02140								FxaC_24g18100						FxaC_10g40570
					FxaC_7g15000							novel.1502												FxaC_28g37150				FxaC_2g09931								FxaC_27g37180						FxaC_18g01380
					FxaC_15g18350							FxaC_23g60800												FxaC_21g71080				FxaC_9g04070								FxaC_4g19070						FxaC_24g52200
					FxaC_13g38080							FxaC_20g26130												FxaC_26g25431				FxaC_9g46910								FxaC_21g38970						FxaC_21g23720
					FxaC_11g21430							FxaC_3g13680												FxaC_8g06390				FxaC_27g51020								FxaC_12g07360						FxaC_22g58220
					FxaC_13g07600							FxaC_7g40360												FxaC_10g09340				FxaC_5g18020								FxaC_19g01550						FxaC_19g39040
					FxaC_3g10691							FxaC_1g15950												FxaC_4g39360				FxaC_7g23710								FxaC_18g35800						FxaC_13g33700
					FxaC_4g39500							FxaC_18g30090												FxaC_27g08200				FxaC_21g44290								FxaC_15g15330						FxaC_28g18460
					FxaC_15g04720							FxaC_28g24110												FxaC_17g18630				FxaC_18g32040								FxaC_24g56710						FxaC_1g02100
					FxaC_18g30680							FxaC_3g14790												FxaC_21g09840				FxaC_26g27890								FxaC_6g28500						FxaC_1g27690
					FxaC_9g41220							FxaC_20g03290												FxaC_23g37940				FxaC_26g08360								FxaC_25g23050						FxaC_25g27880
					FxaC_8g00610							FxaC_9g45470												FxaC_25g50670				FxaC_11g03240								FxaC_2g20090						FxaC_17g22340
					FxaC_15g26670							FxaC_10g48870												FxaC_23g21160				FxaC_14g01940								FxaC_8g37610						FxaC_21g36870
					FxaC_21g51460							FxaC_27g31560												FxaC_27g16490				FxaC_1g09620								FxaC_2g26420						FxaC_27g27190
					FxaC_26g13370							FxaC_15g26430												FxaC_27g27850				FxaC_5g24170								FxaC_7g06440						FxaC_25g25490
					FxaC_23g30010							FxaC_13g00572												FxaC_25g43951				FxaC_20g40630								FxaC_13g26921						FxaC_7g15970
					FxaC_3g04170							FxaC_12g01550												FxaC_24g34280				FxaC_25g54580								FxaC_2g28370						FxaC_16g18260
					FxaC_19g01750							FxaC_7g32590												FxaC_2g04391				FxaC_3g33420								FxaC_27g50580						novel.1324
					FxaC_27g08180							FxaC_19g36270												FxaC_7g33440				FxaC_13g05390								FxaC_2g00850						FxaC_16g22140
					FxaC_15g02200							FxaC_4g27160												FxaC_7g33850				FxaC_12g41240								FxaC_17g15310						FxaC_17g00050
					FxaC_27g16030							FxaC_4g37260												FxaC_6g22041				FxaC_1g07490								FxaC_23g02730						FxaC_13g25031
					FxaC_1g07710							FxaC_5g37390												novel.1118				FxaC_12g06140								FxaC_14g29670						FxaC_14g06020
					FxaC_13g54120							FxaC_13g24050												FxaC_21g11470				FxaC_20g04680								FxaC_22g09390						FxaC_5g11191
					FxaC_8g00770							FxaC_8g17450												FxaC_6g06160				FxaC_1g24580								FxaC_5g08610						FxaC_17g55610
					FxaC_7g14550							FxaC_21g15100												FxaC_14g22020				FxaC_20g24810								FxaC_9g47150						FxaC_15g14870
					FxaC_26g20120							FxaC_5g34130												FxaC_25g18700				FxaC_8g06720								FxaC_8g12390						FxaC_19g13000
					FxaC_9g51240							FxaC_23g54524												FxaC_15g22250				FxaC_1g16671								FxaC_23g14970						FxaC_18g30100
					FxaC_23g34390							FxaC_24g36600												FxaC_12g00440				FxaC_23g59240								FxaC_16g15310						FxaC_22g27340
					FxaC_18g02590							FxaC_26g35390												FxaC_8g05060				FxaC_9g17700								FxaC_17g43650						FxaC_11g23310
					FxaC_7g25840							FxaC_15g20160												FxaC_20g08870				FxaC_12g07530								FxaC_21g52350						FxaC_23g10330
					FxaC_8g37460							FxaC_28g07120												FxaC_26g02470				FxaC_24g40360								FxaC_8g16170						FxaC_22g52730
					FxaC_10g29040							FxaC_5g01190												FxaC_1g18210				FxaC_24g25630								FxaC_23g36310						FxaC_9g34450
					FxaC_13g11630							FxaC_26g06280												FxaC_23g17180				FxaC_6g44870								FxaC_5g19540						FxaC_20g11200
					FxaC_8g01500							FxaC_22g49770												FxaC_21g04260				novel.338								FxaC_16g29440						FxaC_28g25880
					FxaC_21g06210							FxaC_13g11630												FxaC_10g41430				FxaC_24g47650								FxaC_22g70230						novel.2885
					novel.2747							FxaC_16g04030												FxaC_6g34630				FxaC_28g34800								FxaC_8g04950						FxaC_21g02810
					FxaC_23g54820							FxaC_26g25160												FxaC_15g03381				FxaC_8g15030								FxaC_13g03710						FxaC_5g18820
					FxaC_22g54000							FxaC_28g07960												novel.2680				FxaC_3g11110								FxaC_2g10740						FxaC_27g44620
					FxaC_4g38240							FxaC_20g29410												novel.2829				FxaC_20g23490								FxaC_15g17530						FxaC_4g38150
					FxaC_24g18030							FxaC_25g47350												FxaC_12g12480				FxaC_19g07320								FxaC_9g45650						FxaC_22g64690
					FxaC_13g08250							FxaC_6g19660												FxaC_21g36080				FxaC_27g51170								FxaC_2g38590						FxaC_17g01110
					FxaC_28g12560							FxaC_2g14380												FxaC_24g17540				FxaC_1g28540								FxaC_28g06160						FxaC_22g02040
					FxaC_13g52000							FxaC_4g28780												FxaC_8g16890				FxaC_14g04961								FxaC_25g26050						FxaC_12g40910
					FxaC_26g05800							FxaC_22g02140												FxaC_4g27800				FxaC_22g01430								FxaC_8g21260						FxaC_3g02330
					FxaC_17g19591							FxaC_7g41740												FxaC_12g44050				FxaC_10g32150								FxaC_12g41200						FxaC_3g27270
					FxaC_21g38970							FxaC_28g17630												FxaC_20g06600				FxaC_22g64500								FxaC_9g31410						FxaC_4g08470
					FxaC_7g25860							FxaC_27g31840												FxaC_2g11110				FxaC_20g21990								FxaC_21g53310						FxaC_18g03850
					FxaC_21g28030							FxaC_9g10811												FxaC_18g04610				FxaC_28g02620								FxaC_21g47420						FxaC_21g53011
					FxaC_11g24050							FxaC_14g22380												FxaC_27g40380				FxaC_23g01850								FxaC_21g02730						FxaC_20g06450
					FxaC_28g14490							FxaC_5g37730												FxaC_19g14980				FxaC_4g25340								FxaC_19g39830						FxaC_17g02930
					FxaC_19g14550							FxaC_9g45060												FxaC_1g28360				FxaC_24g40070								FxaC_18g19090						FxaC_20g25580
					FxaC_21g45180							FxaC_4g39501												FxaC_20g33100				FxaC_22g71210								FxaC_8g27030						FxaC_19g39950
					FxaC_1g00780							FxaC_18g06220												FxaC_22g02090				FxaC_10g01290								FxaC_27g44581						FxaC_9g05620
					FxaC_21g71070							FxaC_11g45420												FxaC_16g10890				FxaC_25g47350								FxaC_6g19890						FxaC_21g39540
					FxaC_19g11040							FxaC_28g18190												FxaC_4g12670				FxaC_22g16140								FxaC_6g02770						FxaC_14g04790
					FxaC_20g04440							FxaC_19g18530												novel.1033				FxaC_3g27840								FxaC_5g16640						FxaC_12g36360
					FxaC_12g36840							FxaC_12g49000												FxaC_21g03060				FxaC_12g15510								FxaC_22g33820						FxaC_20g06850
					FxaC_8g33330							FxaC_17g53310												FxaC_28g31690				FxaC_8g07380								FxaC_20g33850						FxaC_24g37020
					FxaC_13g17220							FxaC_2g28500												FxaC_19g31391				FxaC_3g30760								FxaC_7g38020						FxaC_6g31430
					FxaC_4g15680							FxaC_3g09240												FxaC_6g40690				FxaC_7g13630								FxaC_18g30740						FxaC_13g40820
					FxaC_13g50020							FxaC_12g36520												FxaC_4g36581				FxaC_1g23980								FxaC_27g02860						FxaC_18g35500
					FxaC_10g38770							FxaC_11g30770												FxaC_11g23300				FxaC_7g41050								FxaC_26g41230						FxaC_9g45420
					FxaC_5g06240							FxaC_22g23700												FxaC_2g21930				FxaC_20g21731								FxaC_1g16090						FxaC_14g26480
					FxaC_8g02840							FxaC_25g39310												FxaC_6g33920				FxaC_8g05070								FxaC_2g22140						FxaC_28g12120
					FxaC_23g49970							novel.176												FxaC_5g18900				FxaC_27g37660								FxaC_7g29430						FxaC_19g16690
					FxaC_8g14790							FxaC_8g34470												FxaC_23g40340				FxaC_13g07530								FxaC_28g37451						FxaC_16g19360
					FxaC_27g45410							FxaC_14g00980												FxaC_23g23050				FxaC_21g13581								FxaC_7g07721						FxaC_15g12700
					FxaC_12g34301							FxaC_17g07410												FxaC_23g45630				FxaC_26g17100								FxaC_11g17720						FxaC_22g16920
					FxaC_4g39490							FxaC_8g13250												FxaC_11g40591				FxaC_12g41520								FxaC_14g10580						FxaC_14g33330
					FxaC_28g28900							FxaC_25g01870												FxaC_22g54000				FxaC_20g15841								FxaC_18g19990						FxaC_10g03810
					FxaC_10g12380							FxaC_16g00350												FxaC_24g14150				FxaC_4g19430								FxaC_1g03420						FxaC_22g24590
					FxaC_22g69300							FxaC_15g22570												FxaC_17g50250				FxaC_16g19990								FxaC_23g27350						FxaC_21g29990
					FxaC_17g44920							FxaC_21g08910												FxaC_27g33050				FxaC_4g35980								FxaC_12g15810						FxaC_22g37940
					FxaC_18g00650							FxaC_18g43880												FxaC_18g41040				FxaC_27g11570								FxaC_11g04170						FxaC_22g58110
					FxaC_23g22160							FxaC_9g11580												FxaC_10g23260				FxaC_15g09601								FxaC_22g47360						FxaC_27g38050
					FxaC_22g12990							FxaC_25g42070												FxaC_25g14240				FxaC_16g23140								FxaC_26g10550						FxaC_12g37230
					FxaC_22g43300							FxaC_14g19630												FxaC_3g00510				FxaC_11g28060								FxaC_24g55800						novel.1264
					FxaC_11g09450							FxaC_15g02790												FxaC_13g21920				FxaC_3g11370								FxaC_21g14550						FxaC_7g42360
					FxaC_6g29650							FxaC_18g35520												FxaC_18g30930				FxaC_3g08770								FxaC_6g05170						FxaC_8g36330
					FxaC_20g34990							FxaC_20g14940												FxaC_17g45730				FxaC_7g13750								FxaC_7g05930						FxaC_20g04550
					FxaC_18g26441							FxaC_26g29740												FxaC_13g37850				FxaC_19g13000								FxaC_25g38660						FxaC_1g16000
					FxaC_6g35120							FxaC_8g13980												FxaC_28g35470				FxaC_1g02360								FxaC_24g21740						FxaC_27g07860
					FxaC_27g46710							FxaC_5g22410												FxaC_3g14630				FxaC_23g03810								FxaC_28g02910						FxaC_10g33490
					FxaC_18g42910							FxaC_23g45590												FxaC_2g34280				FxaC_26g15830								FxaC_2g40450						FxaC_24g15070
					FxaC_9g31560							FxaC_6g39430												FxaC_15g17650				FxaC_13g05680								FxaC_21g58380						FxaC_19g38260
					FxaC_13g05370							FxaC_10g23700												FxaC_2g17910				FxaC_23g31160								FxaC_28g01450						novel.2533
					FxaC_24g14780							FxaC_8g00670												FxaC_7g07630				FxaC_27g24710								FxaC_21g59120						FxaC_18g19990
					FxaC_8g00670							FxaC_16g07940												FxaC_18g09640				FxaC_12g28940								FxaC_12g42810						FxaC_23g14270
					FxaC_10g13360							FxaC_2g36730												FxaC_21g44020				FxaC_18g46100								FxaC_11g30690						FxaC_19g15251
					FxaC_23g01210							FxaC_23g56400												FxaC_7g04120				FxaC_17g26451								FxaC_14g06921						FxaC_6g21430
					FxaC_9g42840							FxaC_3g33830												FxaC_12g02830				FxaC_17g50390								FxaC_27g43120						FxaC_21g55620
					FxaC_4g02600							FxaC_1g02500												FxaC_5g03070				FxaC_21g45400								FxaC_22g02040						FxaC_13g51210
					FxaC_23g47551							FxaC_13g17220												FxaC_5g43800				FxaC_23g11320								FxaC_23g14270						FxaC_3g16320
					FxaC_8g11780							FxaC_6g18980												FxaC_28g10220				FxaC_2g03840								FxaC_11g47740						FxaC_4g01261
					FxaC_23g02800							FxaC_9g34990												FxaC_21g53070				FxaC_8g00180								FxaC_21g18700						FxaC_24g47740
					FxaC_16g04900							FxaC_10g41260												FxaC_8g14500				FxaC_1g21240								FxaC_17g22252						FxaC_12g00690
					FxaC_5g03080							FxaC_23g18710												FxaC_22g20920				FxaC_25g32560								FxaC_28g26901						FxaC_21g20760
					FxaC_14g01520							FxaC_21g48720												FxaC_24g55850				FxaC_28g33650								FxaC_3g08200						FxaC_6g10870
					FxaC_13g26800							FxaC_6g39230												FxaC_10g33392				FxaC_20g26130								FxaC_27g21971						FxaC_13g09650
					FxaC_13g02770							FxaC_17g20140												FxaC_26g30900				FxaC_19g24290								FxaC_7g26040						FxaC_10g08470
					FxaC_3g34840							FxaC_7g15070												FxaC_3g01750				FxaC_7g32031								FxaC_11g35860						FxaC_20g00080
					FxaC_9g11720							FxaC_20g06820												FxaC_3g12000				FxaC_4g28860								FxaC_26g15200						FxaC_27g16180
					FxaC_1g05960							FxaC_24g26720												FxaC_5g23770				FxaC_19g10870								FxaC_20g08400						FxaC_21g20170
					FxaC_18g45700							FxaC_25g57880												FxaC_3g30960				FxaC_19g12490								FxaC_5g05550						novel.3196
					FxaC_28g17090							FxaC_4g18050												FxaC_12g35420				FxaC_12g38030								FxaC_21g11480						FxaC_24g41230
					FxaC_22g59600							FxaC_18g41780												FxaC_6g24820				FxaC_22g18130								FxaC_9g30820						FxaC_12g37710
					FxaC_23g08400							FxaC_22g73010												FxaC_23g47920				FxaC_17g02720								FxaC_15g37220						FxaC_2g15620
					FxaC_11g08980							FxaC_8g39250												FxaC_24g34060				FxaC_23g34940								FxaC_6g46000						FxaC_2g08961
					FxaC_28g23650							FxaC_23g26460												FxaC_21g61390				FxaC_27g07820								FxaC_14g14080						FxaC_23g25100
					FxaC_9g43941							FxaC_26g08360												FxaC_27g28000				FxaC_24g21740								FxaC_17g10460						FxaC_22g55760
					FxaC_8g15070							FxaC_13g48930												FxaC_25g33260				FxaC_5g32520								FxaC_16g16851						FxaC_27g25730
					FxaC_12g44510							FxaC_22g13750												FxaC_18g06990				FxaC_19g32140								FxaC_2g23750						FxaC_18g16320
					FxaC_23g31980							FxaC_24g36300												FxaC_11g15910				FxaC_13g16770								FxaC_24g47240						FxaC_27g16080
					FxaC_7g29940							FxaC_9g29260												FxaC_4g18700				FxaC_7g04862								FxaC_4g24110						FxaC_1g13110
					FxaC_27g27800							FxaC_10g06200												FxaC_27g36980				FxaC_10g41580								FxaC_13g48250						FxaC_23g00760
					FxaC_23g40091							FxaC_10g05090												FxaC_8g33300				FxaC_27g38080								FxaC_2g13450						FxaC_16g27690
					FxaC_17g02720							FxaC_14g10461												novel.2237				FxaC_1g18380								FxaC_19g32150						FxaC_27g00070
					FxaC_9g44200							FxaC_12g08800												FxaC_19g07440				FxaC_26g00550								FxaC_19g07440						FxaC_24g17540
					FxaC_5g12100							FxaC_27g40640												FxaC_15g04350				FxaC_15g11140								FxaC_20g05261						FxaC_26g20401
					FxaC_12g39140							FxaC_10g47730												novel.1940				FxaC_28g24110								FxaC_8g07740						FxaC_15g01820
					FxaC_12g22150							FxaC_14g38630												novel.3151				FxaC_1g15220								FxaC_6g06580						FxaC_20g07970
					FxaC_20g03480							FxaC_4g13330												FxaC_26g04733				FxaC_15g39850								FxaC_11g42860						FxaC_3g21220
					FxaC_4g32060							FxaC_24g14990												FxaC_27g17670				FxaC_22g08720								FxaC_8g32770						FxaC_20g02641
					FxaC_28g15230							FxaC_20g14500												FxaC_20g29670				FxaC_5g01190								FxaC_23g20430						FxaC_8g16871
					FxaC_25g57800							FxaC_8g14790												FxaC_11g47530				FxaC_17g02071								FxaC_19g15370						FxaC_22g13410
					FxaC_12g28430							FxaC_10g27740												novel.961				FxaC_9g46390								FxaC_7g19560						FxaC_22g43510
					FxaC_17g11730							FxaC_5g08860												FxaC_13g05090				FxaC_18g43650								FxaC_24g26640						FxaC_13g32640
					FxaC_25g19060							FxaC_24g17380												FxaC_3g37830				FxaC_9g20270								FxaC_9g48121						FxaC_1g21270
					FxaC_4g39501							FxaC_11g09110												FxaC_9g27401				FxaC_23g09800								FxaC_26g20261						FxaC_12g16000
					FxaC_8g37280							FxaC_3g25410												FxaC_28g28100				FxaC_6g04420								FxaC_27g41850						FxaC_14g01780
					FxaC_16g27490							FxaC_21g57601												FxaC_19g13300				FxaC_26g14770								FxaC_18g33230						FxaC_28g37270
					FxaC_3g33420							FxaC_5g05140												FxaC_25g48920				FxaC_7g36261								FxaC_24g07690						FxaC_2g13450
					FxaC_9g31330							FxaC_13g25831												FxaC_11g18610				FxaC_4g30350								FxaC_24g36721						FxaC_26g26150
					FxaC_19g04940							FxaC_19g39820												FxaC_17g47750				FxaC_27g40640								FxaC_10g42220						FxaC_13g18880
					FxaC_4g27280							FxaC_20g41720												FxaC_22g31170				FxaC_1g25100								FxaC_16g16850						FxaC_11g12080
					FxaC_21g67351							FxaC_6g27660												novel.1855				FxaC_6g16761								FxaC_22g04350						FxaC_13g02641
					FxaC_19g12490							FxaC_4g38100												FxaC_16g27750				FxaC_26g16350								FxaC_8g13690						FxaC_6g08060
					FxaC_21g11980							FxaC_12g39140												FxaC_18g42850				FxaC_15g06170								FxaC_14g17620						FxaC_19g36630
					FxaC_1g02670							FxaC_15g24370												FxaC_13g47950				FxaC_21g28890								FxaC_13g26760						FxaC_21g71080
					FxaC_7g25420							FxaC_19g21920												novel.248				FxaC_8g37930								FxaC_14g14490						FxaC_6g31450
					FxaC_10g00840							FxaC_4g06830												FxaC_26g19160				FxaC_12g32870								FxaC_14g13280						FxaC_1g11360
					FxaC_7g43790							FxaC_23g39260												FxaC_24g02310				FxaC_12g39140								FxaC_3g10470						FxaC_5g19540
					FxaC_4g19280							FxaC_3g12200												FxaC_28g09420				FxaC_20g01190								FxaC_2g23260						FxaC_7g30390
					FxaC_19g05770							FxaC_5g37770												FxaC_16g29070				FxaC_22g69300								FxaC_10g31630						novel.2216
					FxaC_2g37130							FxaC_12g46180												FxaC_17g56190				FxaC_17g46350								FxaC_16g04630						FxaC_17g53410
					FxaC_18g42770							FxaC_17g31230												FxaC_9g34270				FxaC_26g29740								FxaC_17g13460						FxaC_2g07990
					FxaC_17g19031							FxaC_22g64620												FxaC_21g11480				FxaC_22g28920								FxaC_19g37790						novel.743
					FxaC_28g08210							FxaC_13g14560												FxaC_28g26440				FxaC_9g33940								FxaC_28g02670						FxaC_17g13840
					FxaC_6g06260							FxaC_20g17320												FxaC_25g36020				FxaC_15g22570								FxaC_17g21100						FxaC_4g37550
					FxaC_7g33470							FxaC_6g44990												FxaC_18g44950				FxaC_23g17920								novel.400						FxaC_2g13000
					FxaC_26g39081							FxaC_1g09420												FxaC_12g32270				FxaC_22g01060								FxaC_20g17380						FxaC_1g09970
					FxaC_12g42720							FxaC_14g36620												FxaC_5g16410				FxaC_19g25880								FxaC_18g35840						FxaC_22g72330
					FxaC_21g14590							FxaC_4g39290												FxaC_22g16920				FxaC_27g41310								FxaC_12g44430						FxaC_21g56540
					FxaC_20g14940							FxaC_14g06570												FxaC_3g20460				FxaC_11g05541								FxaC_13g05230						FxaC_6g07831
					FxaC_20g21090							FxaC_2g27610												FxaC_27g27171				FxaC_1g08941								novel.3160						FxaC_15g08210
					FxaC_25g47100							FxaC_9g11790												FxaC_27g53260				FxaC_18g35350								FxaC_28g37270						FxaC_27g25510
					FxaC_17g46960							FxaC_27g02820												FxaC_21g05530				FxaC_26g16710								FxaC_13g20660						FxaC_17g19770
					FxaC_11g35860							FxaC_1g18000												novel.2195				FxaC_4g08210								FxaC_14g26790						FxaC_13g11400
					FxaC_18g41040							FxaC_10g48270												FxaC_10g43710				FxaC_16g13290								FxaC_22g56360						FxaC_11g01070
					FxaC_21g08080							FxaC_9g38860												novel.2517				FxaC_13g21920								FxaC_11g42201						FxaC_21g69580
					FxaC_21g57120							FxaC_12g32560												FxaC_18g22150				FxaC_21g65530								FxaC_6g23790						FxaC_18g08440
					FxaC_10g09290							novel.528												FxaC_20g29840				FxaC_17g11720								FxaC_25g45320						FxaC_8g10290
					FxaC_12g27960							FxaC_12g09661												FxaC_8g22510				FxaC_22g23300								FxaC_8g02362						FxaC_4g08330
					FxaC_26g40810							FxaC_12g33060												FxaC_7g05540				FxaC_21g60600								FxaC_13g00760						FxaC_6g07420
					FxaC_28g07960							FxaC_24g53560												FxaC_3g13560				FxaC_9g44680								FxaC_12g40240						novel.832
					FxaC_10g50890							FxaC_10g42730												FxaC_19g30200				FxaC_21g67351								FxaC_20g20750						FxaC_19g39650
					FxaC_6g40390							FxaC_7g42860												FxaC_12g01910				FxaC_3g34840								FxaC_7g38980						FxaC_8g28090
					FxaC_7g03191							FxaC_14g06320												FxaC_21g03030				FxaC_17g51980								FxaC_20g25580						FxaC_12g47800
					FxaC_25g37620							FxaC_26g05800												FxaC_18g44260				FxaC_21g69120								FxaC_22g51730						FxaC_1g24730
					FxaC_21g21060							FxaC_13g03160												FxaC_23g47860				FxaC_10g00840								FxaC_5g46150						FxaC_4g27890
					FxaC_11g01580							FxaC_22g66750												FxaC_6g06990				FxaC_17g17500								FxaC_26g08191						FxaC_13g50390
					FxaC_5g04730							FxaC_2g03350												FxaC_10g18530				FxaC_19g17230								FxaC_25g25860						FxaC_19g36090
					FxaC_2g20100							FxaC_12g44020												FxaC_14g10000				FxaC_28g02480								FxaC_23g45280						FxaC_27g38470
					FxaC_16g05000							FxaC_1g16240												FxaC_2g04800				FxaC_28g07960								FxaC_15g22200						FxaC_24g40890
					FxaC_22g04130							FxaC_1g11010												FxaC_13g52000				FxaC_10g19780								FxaC_23g47860						FxaC_1g37100
					FxaC_5g10160							FxaC_10g01290												novel.2221				FxaC_17g13060								FxaC_20g29890						FxaC_22g69040
					FxaC_4g25340							FxaC_10g07260												FxaC_14g36740				FxaC_24g46880								FxaC_4g28470						FxaC_7g19830
					FxaC_9g01052							FxaC_7g25700												FxaC_25g59010				FxaC_21g66770								FxaC_18g12270						FxaC_19g09060
					FxaC_5g41290							FxaC_20g09010												FxaC_1g24150				FxaC_23g00501								FxaC_23g49110						FxaC_14g05210
					FxaC_1g09620							FxaC_12g33870												FxaC_11g32210				FxaC_1g15770								FxaC_13g45770						FxaC_6g44390
					FxaC_13g20760							FxaC_2g23400												FxaC_24g09240				FxaC_9g24010								FxaC_28g37150						FxaC_2g22440
					FxaC_23g32880							FxaC_18g08350												FxaC_25g55500				FxaC_27g41470								FxaC_24g47470						FxaC_17g26870
					FxaC_18g10490							FxaC_17g54310												FxaC_6g40810				FxaC_27g06080								FxaC_20g06010						FxaC_19g19900
					FxaC_24g44832							FxaC_5g32200												FxaC_14g17780				FxaC_12g41170								FxaC_9g31260						FxaC_20g37900
					FxaC_24g21090							FxaC_25g44850												FxaC_21g22660				novel.1502								FxaC_20g26970						FxaC_24g46930
					FxaC_19g26670							FxaC_7g24010												FxaC_8g16320				FxaC_13g04450								FxaC_21g52260						FxaC_25g32120
					FxaC_26g16330							FxaC_17g19800												FxaC_24g01630				FxaC_23g05600								FxaC_23g19490						FxaC_11g14080
					FxaC_10g08970							FxaC_24g40360												FxaC_27g30470				FxaC_24g14060								FxaC_6g11670						FxaC_8g05510
					FxaC_14g10960							FxaC_3g04310												FxaC_28g35210				FxaC_9g15280								FxaC_22g50070						FxaC_4g07320
					FxaC_25g24400							FxaC_23g23050												FxaC_9g47340				FxaC_9g07440								FxaC_24g47780						FxaC_15g03381
					FxaC_9g21360							FxaC_7g06440												FxaC_1g10880				FxaC_16g06040								FxaC_9g22040						novel.3104
					FxaC_2g14060							FxaC_11g04830												FxaC_20g19980				FxaC_27g42900								FxaC_7g21620						novel.1140
					FxaC_24g50820							FxaC_18g12690												FxaC_21g23940				FxaC_19g27280								novel.2746						FxaC_6g20480
					FxaC_27g00460							FxaC_14g27380												FxaC_13g50150				FxaC_22g14690								FxaC_4g32590						FxaC_20g08870
					FxaC_19g00460							FxaC_17g20720												FxaC_6g06590				FxaC_6g16340								FxaC_11g37430						FxaC_19g16580
					FxaC_21g51270							FxaC_17g53300												FxaC_24g11020				FxaC_16g29120								FxaC_17g22480						FxaC_17g04060
					FxaC_12g34471							FxaC_16g05020												FxaC_17g44930				FxaC_4g13130								novel.1067						FxaC_12g41970
					FxaC_16g25520							FxaC_7g16180												FxaC_5g34910				FxaC_10g42590								FxaC_8g03280						FxaC_11g23610
					FxaC_6g33540							FxaC_12g49460												FxaC_28g06710				FxaC_3g34810								FxaC_28g08580						FxaC_1g08420
					FxaC_6g20110							FxaC_10g21052												FxaC_13g34310				FxaC_4g38930								FxaC_6g38590						FxaC_27g00510
					FxaC_21g48620							FxaC_8g00610												FxaC_6g39550				FxaC_13g06980								FxaC_21g63101						FxaC_5g19340
					FxaC_12g36790							FxaC_21g51460												FxaC_14g26200				FxaC_17g35280								FxaC_24g51190						FxaC_23g33370
					FxaC_3g07180							FxaC_19g11550												FxaC_7g04640				FxaC_7g43100								FxaC_27g50451						FxaC_3g29400
					FxaC_26g14770							FxaC_13g11710												novel.2445				FxaC_28g20670								FxaC_8g11930						FxaC_22g04040
					FxaC_16g21760							FxaC_15g33810												FxaC_19g00310				FxaC_24g23040								FxaC_5g36460						FxaC_7g31261
					FxaC_9g09141							FxaC_9g45860												FxaC_2g15020				FxaC_23g22160								FxaC_15g02410						FxaC_2g15960
					FxaC_6g04420							FxaC_20g02000												FxaC_21g71130				FxaC_27g48420								FxaC_13g20010						FxaC_9g50920
					FxaC_26g13710							FxaC_8g07380												FxaC_17g10040				FxaC_22g73010								FxaC_25g29960						FxaC_3g23130
					FxaC_7g19390							FxaC_1g02480												FxaC_14g04960				FxaC_28g12560								FxaC_5g04390						FxaC_1g29010
					FxaC_11g29510							FxaC_10g32800												FxaC_27g30270				FxaC_13g11630								FxaC_26g42250						FxaC_6g00770
					FxaC_7g27120							FxaC_9g05580												FxaC_20g12710				FxaC_4g07930								FxaC_21g22402						FxaC_20g41920
					FxaC_19g24561							FxaC_21g29171												FxaC_14g37291				FxaC_4g26290								FxaC_3g00342						FxaC_28g15800
					FxaC_21g43390							FxaC_21g44020												FxaC_21g60490				FxaC_10g29240								FxaC_25g07900						FxaC_12g33310
					FxaC_2g03350							FxaC_24g13800												FxaC_26g38250				FxaC_17g20720								FxaC_3g04550						FxaC_10g20160
					FxaC_21g65530							FxaC_23g06010												FxaC_15g23950				FxaC_27g26520								FxaC_14g13270						FxaC_9g27980
					FxaC_18g00950							FxaC_15g13250												FxaC_24g07980				FxaC_22g23800								FxaC_20g12481						FxaC_25g30290
					FxaC_21g65720							FxaC_19g07340												FxaC_27g27740				FxaC_10g10580								FxaC_6g42650						novel.2859
					FxaC_16g15020							FxaC_17g53520												FxaC_12g22240				FxaC_10g40790								FxaC_17g06590						FxaC_23g42200
					novel.338							FxaC_6g28750												FxaC_11g00830				FxaC_1g13370								FxaC_22g70910						FxaC_8g33560
					FxaC_23g28640							FxaC_18g45110												FxaC_3g13150				FxaC_17g19591								FxaC_21g65680						FxaC_2g37290
					FxaC_21g01120							FxaC_1g34140												FxaC_5g09600				FxaC_18g21990								FxaC_22g06090						FxaC_14g23891
					FxaC_15g37750							FxaC_13g00190												FxaC_18g21440				FxaC_2g09340								FxaC_4g31990						FxaC_28g09070
					FxaC_10g23890							FxaC_10g42320												FxaC_23g55230				FxaC_15g30470								FxaC_17g54780						FxaC_15g02940
					FxaC_6g37650							FxaC_24g42790												FxaC_12g48250				FxaC_21g03660								FxaC_6g31460						FxaC_3g38280
					FxaC_13g51990							FxaC_21g56700												FxaC_4g29050				FxaC_24g07880								FxaC_10g38060						FxaC_3g01910
					FxaC_1g02470							FxaC_13g53620												FxaC_18g40570				FxaC_9g09760								novel.1863
					FxaC_9g20510							FxaC_22g12860												FxaC_22g01840				FxaC_3g11131								FxaC_16g25022
					FxaC_17g37080							FxaC_4g29800												FxaC_26g19360				FxaC_23g35671								FxaC_16g18650
					FxaC_14g16010							FxaC_2g18200												FxaC_21g65140				FxaC_15g05150								FxaC_19g06080
					FxaC_26g35010							FxaC_9g24010												FxaC_18g17040				FxaC_13g35890								FxaC_9g31340
					FxaC_1g06340							FxaC_23g22150												FxaC_22g16850				FxaC_10g45770								FxaC_19g05980
					FxaC_5g37700							FxaC_26g15830												FxaC_20g11690				FxaC_23g46140								FxaC_7g23710
					FxaC_25g47240							FxaC_26g18110												FxaC_7g10130				FxaC_7g28940								FxaC_8g17321
					FxaC_23g40320							FxaC_16g05480												FxaC_4g36790				FxaC_5g16810								FxaC_26g27970
					FxaC_24g09260							FxaC_18g08610												FxaC_4g31070				FxaC_19g34710								FxaC_10g40470
					FxaC_24g44970							FxaC_19g13811												FxaC_22g05800				FxaC_11g01860								FxaC_2g25140
					FxaC_24g44090							FxaC_1g28290												FxaC_9g29350				FxaC_23g55170								FxaC_21g28180
					FxaC_2g08810							FxaC_13g04450												FxaC_2g30090				FxaC_21g70620								FxaC_7g13900
					FxaC_27g32760							FxaC_4g15680												FxaC_1g16690				FxaC_12g48472								FxaC_2g09430
					FxaC_3g28920							FxaC_18g44540												FxaC_21g68280				FxaC_13g22050								FxaC_1g28540
					FxaC_1g21501							FxaC_12g01960												FxaC_18g11020				FxaC_17g45580								FxaC_6g20740
					FxaC_25g55300							FxaC_13g05570												FxaC_22g56290				FxaC_24g57280								FxaC_19g10320
					FxaC_19g18630							FxaC_26g20540												FxaC_19g07660				FxaC_6g06990								FxaC_5g04880
					novel.1404							FxaC_13g22010												FxaC_2g25941				FxaC_23g22280								FxaC_12g32200
					FxaC_15g07050							FxaC_15g34490												FxaC_9g50540				FxaC_18g16980								FxaC_11g08721
					FxaC_19g11920							FxaC_13g26190												FxaC_25g52170				FxaC_17g42160								FxaC_21g55040
					FxaC_25g10060							FxaC_22g23300												FxaC_3g05360				FxaC_3g14790								FxaC_17g21940
					novel.761							FxaC_13g01690												FxaC_10g44030				FxaC_3g07340								FxaC_15g05290
					novel.1587							FxaC_8g09250												FxaC_26g17830				FxaC_25g61140								FxaC_12g26750
					FxaC_27g37470							FxaC_10g22150												FxaC_18g40750				FxaC_24g37660								FxaC_7g03110
					FxaC_22g26860							FxaC_24g47700												FxaC_2g19120				FxaC_20g25760								FxaC_7g16570
					FxaC_19g10000							FxaC_22g12990												FxaC_8g08490				FxaC_23g02730								FxaC_2g07990
					FxaC_1g17550							FxaC_18g05870												novel.1236				FxaC_28g06410								FxaC_1g27911
					FxaC_3g02190							FxaC_5g34910												FxaC_20g02940				novel.176								FxaC_10g01140
					FxaC_13g07750							FxaC_9g42510												novel.240				FxaC_25g34850								FxaC_11g17181
					FxaC_9g44680							FxaC_12g00370												FxaC_6g42690				FxaC_10g22150								FxaC_8g14910
					FxaC_6g19890							FxaC_13g54290												FxaC_17g02410				FxaC_14g05880								FxaC_22g46380
					FxaC_25g06410							FxaC_20g36260												FxaC_9g46010				FxaC_13g10200								FxaC_23g57820
					FxaC_6g28730							FxaC_25g01510												novel.3104				FxaC_1g02670								FxaC_23g21880
					FxaC_9g34990							FxaC_17g51790												FxaC_2g02610				FxaC_5g32200								FxaC_13g48290
					FxaC_9g11420							FxaC_25g45740												FxaC_5g30570				FxaC_4g36420								FxaC_2g09160
					FxaC_23g46890							FxaC_13g39950												FxaC_23g38590				FxaC_11g29510								FxaC_2g25290
					FxaC_13g33380							FxaC_7g13750												FxaC_10g17820				FxaC_26g12800								FxaC_23g55690
					FxaC_28g20290							FxaC_17g02720												FxaC_13g11650				FxaC_22g18210								FxaC_22g67880
					FxaC_9g12501							FxaC_3g12480												FxaC_10g09190				FxaC_2g34700								FxaC_17g22500
					FxaC_12g36730							FxaC_10g40720												FxaC_13g01680				FxaC_4g19280								FxaC_13g20821
					FxaC_9g38330							FxaC_5g18020												novel.407				FxaC_14g10060								FxaC_18g21440
					FxaC_26g16640							FxaC_2g03950												novel.372				FxaC_18g09440								FxaC_22g54000
					FxaC_26g09610							FxaC_21g69120												FxaC_13g26420				FxaC_16g06440								FxaC_6g43800
					FxaC_26g43060							FxaC_14g34460												FxaC_12g10180				FxaC_18g35802								FxaC_6g31170
					FxaC_24g41130							FxaC_27g01351												FxaC_3g06190				FxaC_21g07590								FxaC_7g28590
					FxaC_25g44850							FxaC_26g00402												FxaC_16g27310				FxaC_2g14100								FxaC_7g40450
					FxaC_18g19320							FxaC_20g36130												FxaC_12g14330				FxaC_10g02180								FxaC_23g52380
					FxaC_15g22980							FxaC_27g48420												FxaC_26g23700				FxaC_27g08180								FxaC_5g21650
					FxaC_19g03810							FxaC_3g35990												FxaC_21g67310				FxaC_20g15830								FxaC_22g72500
					FxaC_12g07400							FxaC_1g11531												FxaC_25g49200				FxaC_3g10170								FxaC_2g07540
					FxaC_22g52010							FxaC_23g33880												FxaC_5g08610				FxaC_22g18980								FxaC_22g20920
					FxaC_22g49210							FxaC_22g11601												FxaC_11g11050				FxaC_9g28100								FxaC_19g15560
					FxaC_11g24660							FxaC_20g09980												FxaC_4g15670				FxaC_14g02270								FxaC_9g22950
					FxaC_17g20720							FxaC_15g07050												FxaC_24g43880				FxaC_8g17760								FxaC_5g10810
					FxaC_26g01600							FxaC_13g23300												FxaC_8g05310				FxaC_21g66891								FxaC_10g11230
					FxaC_10g32370							FxaC_18g10720												FxaC_8g24210				FxaC_25g01960								FxaC_16g09970
					FxaC_24g17291							FxaC_10g06940												FxaC_9g06511				FxaC_2g31020								FxaC_17g53900
					FxaC_24g24330							FxaC_6g32980												FxaC_3g23410				FxaC_27g24280								FxaC_5g21610
					FxaC_21g00930							FxaC_17g13060												FxaC_4g15130				FxaC_22g23740								FxaC_15g13380
					FxaC_24g00730							FxaC_12g36840												FxaC_17g36050				FxaC_25g37910								FxaC_14g07020
					FxaC_5g00031							FxaC_7g14410												FxaC_24g36520				FxaC_28g09100								FxaC_13g09640
					FxaC_14g03230							FxaC_18g07841												FxaC_17g30260				FxaC_17g07221								FxaC_6g24340
					FxaC_23g25180							FxaC_10g49970												FxaC_24g48671				FxaC_6g25760								FxaC_1g12511
					FxaC_13g00572							FxaC_16g21810												FxaC_20g01730				FxaC_4g37550								FxaC_16g18941
					FxaC_26g00260							FxaC_21g33310												FxaC_9g50500				FxaC_9g44920								FxaC_6g41350
					FxaC_20g40630							FxaC_3g33630												novel.1367				FxaC_17g54310								FxaC_26g02160
					FxaC_20g03561							FxaC_9g03100												FxaC_21g04130				FxaC_7g25420								FxaC_15g02590
					FxaC_15g35310							FxaC_27g51020												FxaC_24g45850				FxaC_20g10770								FxaC_6g06590
					FxaC_2g09931							FxaC_24g00690												FxaC_13g13581				FxaC_24g52360								FxaC_17g02720
					FxaC_19g17230							FxaC_7g39110												FxaC_3g18470				FxaC_24g23571								FxaC_11g08231
					FxaC_10g05000							FxaC_19g03730												FxaC_13g48930				FxaC_20g05910								FxaC_1g24730
					FxaC_11g03000							FxaC_19g24290												FxaC_26g12100				FxaC_25g61700								FxaC_2g09360
					FxaC_24g15370							FxaC_13g22050												FxaC_13g30910				FxaC_27g36540								FxaC_22g18980
					FxaC_18g43880							FxaC_2g15320												FxaC_23g28761				FxaC_10g42320								FxaC_26g13630
					FxaC_17g53081							FxaC_5g03720												novel.934				FxaC_21g52610								FxaC_6g05360
					FxaC_2g22130							FxaC_10g50420												FxaC_9g00710				FxaC_4g33700								FxaC_19g10710
					FxaC_10g48271							FxaC_9g11720												FxaC_2g10021				FxaC_9g01410								FxaC_25g61530
					FxaC_14g12090							FxaC_4g34530												FxaC_16g17010				FxaC_13g03440								FxaC_19g21790
					FxaC_9g33940							FxaC_22g69580												FxaC_17g30170				FxaC_27g52960								FxaC_4g36820
					FxaC_19g21920							FxaC_13g11300												FxaC_20g29040				FxaC_15g04471								FxaC_19g05900
					FxaC_27g42140							FxaC_13g29560												FxaC_28g24530				FxaC_10g49140								FxaC_13g55190
					FxaC_22g13750							FxaC_1g20871												FxaC_9g09430				FxaC_25g50471								FxaC_3g26600
					FxaC_18g35410							FxaC_7g34960												FxaC_4g26850				FxaC_9g15100								FxaC_27g38630
					FxaC_25g42990							FxaC_4g36420												FxaC_20g24930				FxaC_5g40520								FxaC_5g40260
					FxaC_26g16350							FxaC_20g15850												FxaC_7g19650				FxaC_27g45850								FxaC_27g46550
					FxaC_24g16130							FxaC_28g03430												FxaC_24g13520				FxaC_6g36560								FxaC_23g41020
					FxaC_14g19780							FxaC_12g05850												FxaC_13g25870				FxaC_10g02481								FxaC_6g01070
					FxaC_20g12330							FxaC_17g07940												FxaC_6g10650				FxaC_27g24100								FxaC_1g08420
					FxaC_19g32140							FxaC_19g20800												FxaC_14g36180				FxaC_17g17580								FxaC_26g20590
					FxaC_21g17612							FxaC_13g09850												FxaC_16g20920				FxaC_2g12820								FxaC_21g01850
					FxaC_9g11530							FxaC_21g61701												FxaC_23g44860				FxaC_18g39350								FxaC_6g30180
					FxaC_16g06040							novel.371												FxaC_11g08270				FxaC_14g00600								FxaC_13g01040
					FxaC_21g12840							FxaC_9g08790												FxaC_7g05930				FxaC_24g00300								FxaC_17g45080
					FxaC_19g01331							FxaC_11g01540												FxaC_25g50950				FxaC_11g01580								FxaC_8g12150
					FxaC_25g29200							FxaC_10g00870												FxaC_26g02400				FxaC_7g07960								FxaC_24g03350
					FxaC_2g15560							FxaC_28g19030												FxaC_18g37920				FxaC_4g10780								FxaC_21g33880
					FxaC_1g20960							FxaC_6g44880												FxaC_8g11690				FxaC_22g68270								FxaC_5g00170
					FxaC_22g50071							FxaC_17g35280												FxaC_10g48280				FxaC_27g46750								FxaC_4g15900
					FxaC_2g00370							FxaC_13g45930												FxaC_15g17420				FxaC_17g16060								FxaC_26g26530
					FxaC_26g02750							FxaC_28g05090												novel.1746				FxaC_13g20660								novel.1022
					FxaC_2g17830							FxaC_21g00440												FxaC_25g49460				FxaC_24g11650								FxaC_18g38840
					FxaC_5g07770							FxaC_5g24170												FxaC_13g20490				FxaC_21g34180								FxaC_16g29390
					FxaC_5g13770							FxaC_17g03980												FxaC_24g26090				FxaC_21g50780								FxaC_6g39360
					FxaC_22g21820							FxaC_20g05360												novel.1807				FxaC_7g40960								FxaC_12g40990
					novel.2040							FxaC_21g71070												FxaC_25g14550				FxaC_20g21540								FxaC_22g06470
					FxaC_16g22000							FxaC_10g41580												FxaC_2g00950				FxaC_26g02900								FxaC_16g14940
					FxaC_19g19460							FxaC_13g14070												FxaC_5g09620				FxaC_21g55760								FxaC_21g21880
					novel.961							FxaC_23g46850												FxaC_18g19830				FxaC_9g09860								FxaC_25g45310
					FxaC_28g39550							FxaC_26g14690												FxaC_28g08400				FxaC_18g00650								FxaC_18g05860
					FxaC_22g59690							FxaC_19g34970												FxaC_2g12620				FxaC_7g41920								FxaC_26g17160
					FxaC_17g03360							FxaC_7g37690												FxaC_5g44360				FxaC_27g17600								FxaC_8g06100
					FxaC_5g33410							FxaC_9g01680												FxaC_28g30520				FxaC_26g40810								FxaC_21g46240
					FxaC_23g42610							FxaC_23g54250												novel.3051				FxaC_6g33570								FxaC_8g33880
					FxaC_5g22300							FxaC_7g05690												FxaC_20g26250				FxaC_3g23350								FxaC_2g36380
					FxaC_27g44820							FxaC_11g26150												FxaC_9g42490				FxaC_2g16760								FxaC_14g16600
					FxaC_11g40790							FxaC_14g26750												FxaC_27g01900				FxaC_4g16390								FxaC_24g04140
					FxaC_12g42870							novel.2326												novel.2295				FxaC_17g25290								FxaC_24g12670
					FxaC_7g34430							FxaC_12g15170												FxaC_27g17420				FxaC_6g20110								FxaC_1g29010
					FxaC_14g24431							FxaC_16g29120												FxaC_20g21320				FxaC_25g10060								FxaC_5g41290
					FxaC_24g21740							FxaC_26g34040												FxaC_6g37060				FxaC_2g03950								FxaC_5g01980
					FxaC_12g10200							FxaC_13g20660												FxaC_16g23240				FxaC_23g14960								FxaC_20g05490
					FxaC_27g48800							FxaC_17g17920												FxaC_11g00650				FxaC_20g03050								FxaC_8g19860
					FxaC_6g39630							FxaC_12g08850												FxaC_1g33640				FxaC_2g15320								FxaC_4g38160
					FxaC_11g35950							FxaC_13g17180												FxaC_25g59180				FxaC_23g46550								FxaC_16g05130
					FxaC_19g04172							FxaC_4g39720												FxaC_16g00920				FxaC_15g13950								FxaC_21g00810
					FxaC_22g02140							FxaC_27g44880												FxaC_15g05290				FxaC_4g27160								FxaC_5g03860
					FxaC_4g11860							FxaC_11g06980												FxaC_7g42060				FxaC_16g26950								FxaC_25g49890
					novel.754							FxaC_16g06440												FxaC_28g14870				FxaC_7g41500								FxaC_16g19660
					FxaC_25g45510							FxaC_20g04680												FxaC_17g51390				FxaC_23g60970								FxaC_8g06290
					novel.933							FxaC_25g54260												FxaC_10g11130				FxaC_21g57531								FxaC_12g26600
					FxaC_11g18590							FxaC_25g41990												FxaC_7g13531				FxaC_22g59470								FxaC_22g62140
					FxaC_21g35700							FxaC_21g34830												FxaC_8g14320				FxaC_15g04960								FxaC_22g27340
					FxaC_13g27130							FxaC_18g04890												FxaC_7g15950				FxaC_19g02610								FxaC_22g33250
					FxaC_12g29470							FxaC_12g41170												FxaC_24g10750				FxaC_8g18170								FxaC_24g18350
					FxaC_28g24110							FxaC_3g09120												FxaC_27g51300				FxaC_20g02750								FxaC_5g32520
					FxaC_11g29870							FxaC_28g09100												FxaC_28g16440				FxaC_13g54290								FxaC_2g27230
					FxaC_1g15950							FxaC_21g20760												FxaC_12g27190				FxaC_28g30450								FxaC_5g11160
					FxaC_15g31910							FxaC_9g47773												FxaC_23g00640				FxaC_21g11160								FxaC_3g14310
					FxaC_11g18310							FxaC_15g04480												FxaC_2g00100				FxaC_2g17980								FxaC_21g09310
					FxaC_20g13650							FxaC_1g11050												FxaC_20g24961				FxaC_2g06520								FxaC_23g40790
					FxaC_20g21540							FxaC_11g39680												FxaC_10g41610				FxaC_9g01052								FxaC_13g52440
					FxaC_21g03711							FxaC_17g22810												FxaC_18g42790				FxaC_16g21760								FxaC_5g23060
					FxaC_9g42220							FxaC_19g38720												FxaC_7g32060				FxaC_1g02480								novel.2499
					FxaC_18g12210							FxaC_22g50071												FxaC_28g09920				FxaC_20g41720								FxaC_7g37760
					FxaC_28g02480							FxaC_11g37370												FxaC_21g13320				FxaC_19g38130								FxaC_11g25670
					FxaC_24g17380							FxaC_10g00750												FxaC_17g54780				FxaC_17g53300								FxaC_11g21420
					FxaC_15g34970							FxaC_9g12520												FxaC_21g61360				FxaC_18g34620								FxaC_25g48110
					FxaC_19g25880							FxaC_4g19700												FxaC_12g09531				FxaC_16g28210								FxaC_4g24470
					FxaC_7g04300							FxaC_16g24820												FxaC_6g03420				FxaC_19g01850								FxaC_7g40080
					FxaC_23g07611							FxaC_28g18930												FxaC_28g19560				FxaC_15g02790								FxaC_2g30430
					novel.2598							FxaC_22g50480												FxaC_24g04690				FxaC_4g11120								FxaC_10g17490
					FxaC_18g05330							FxaC_19g23050												FxaC_7g30350				FxaC_19g15560								FxaC_22g01560
					FxaC_21g58970							FxaC_16g23080												FxaC_27g27430				FxaC_18g27860								FxaC_25g35590
					FxaC_18g08610							FxaC_17g10380												FxaC_28g27870				FxaC_2g37430								FxaC_20g26070
					FxaC_3g09120							FxaC_15g06600												FxaC_19g10950				FxaC_5g20211								FxaC_22g47180
					FxaC_11g38870							FxaC_7g15960												novel.498				FxaC_10g04670								FxaC_9g44460
					FxaC_24g54490							FxaC_12g01010												FxaC_5g00130				FxaC_7g37721								FxaC_6g31780
					FxaC_7g31280							FxaC_25g37360												FxaC_9g20610				FxaC_27g24250								FxaC_17g47740
					FxaC_5g20770							FxaC_23g01850												FxaC_21g14270				FxaC_17g11730								FxaC_5g38790
					FxaC_6g44770							FxaC_23g37080												FxaC_28g27060				FxaC_13g07620								FxaC_11g38331
					FxaC_11g20110							FxaC_21g37200												FxaC_27g43370				FxaC_8g05910								FxaC_11g08720
					FxaC_16g06440							FxaC_2g06120												FxaC_12g33460				FxaC_26g14520								FxaC_20g16141
					FxaC_10g39400							FxaC_16g28220												FxaC_8g02430				FxaC_17g02250								FxaC_4g24850
					FxaC_8g26620							FxaC_17g06180												FxaC_23g03810				FxaC_6g10860								FxaC_24g11290
					FxaC_11g27420							FxaC_18g42480												FxaC_20g06800				FxaC_5g25040								FxaC_26g20401
					FxaC_12g16650							FxaC_21g50780												FxaC_12g03370				FxaC_24g23890								FxaC_24g56030
					FxaC_26g35390							FxaC_12g48471												FxaC_13g26080				FxaC_8g11780								FxaC_9g47950
					FxaC_11g18851							FxaC_2g32800												FxaC_22g44230				FxaC_28g19080								FxaC_10g39390
					FxaC_24g20480							FxaC_17g15880												FxaC_23g32580				FxaC_24g24330								FxaC_10g10180
					FxaC_6g33920							FxaC_21g66740												FxaC_17g52942				FxaC_27g47250								FxaC_23g43410
					FxaC_22g57860							FxaC_13g05680												FxaC_15g02800				FxaC_23g37900								FxaC_9g12480
					FxaC_13g55080							FxaC_10g26600												FxaC_25g01850				FxaC_21g12540								FxaC_24g14150
					FxaC_27g33280							FxaC_12g07530												FxaC_1g20960				FxaC_9g31560								FxaC_13g24770
					FxaC_13g24530							FxaC_21g14250												novel.64				FxaC_7g39190								FxaC_14g11730
					FxaC_22g56360							FxaC_12g36850												FxaC_22g44370				FxaC_13g05370								FxaC_17g51190
					FxaC_18g30250							FxaC_1g02670												FxaC_27g01660				FxaC_7g13900								FxaC_11g29770
					FxaC_6g44990							FxaC_25g37600												FxaC_22g65320				FxaC_26g09710								FxaC_9g51490
					FxaC_23g16600							FxaC_26g06160												FxaC_1g24570				FxaC_28g04070								FxaC_22g69440
					FxaC_7g27860							FxaC_3g34810												FxaC_13g17810				FxaC_13g03130								FxaC_22g23730
					FxaC_5g32200							FxaC_7g06100												FxaC_16g28640				FxaC_19g05770								FxaC_23g33250
					FxaC_24g13530							FxaC_2g09430												FxaC_15g34810				FxaC_21g38970								FxaC_15g30890
					FxaC_24g12580							FxaC_6g36780												FxaC_23g41710				FxaC_14g16010								FxaC_8g04360
					FxaC_21g31180							FxaC_21g57590												FxaC_13g48250				FxaC_24g17480								FxaC_13g44440
					FxaC_28g31720							FxaC_9g44680												FxaC_20g08750				FxaC_11g26390								FxaC_19g25570
					FxaC_3g20460							FxaC_25g37620												FxaC_25g56130				FxaC_16g29480								FxaC_1g18100
					FxaC_9g38541							FxaC_14g16610												FxaC_26g39270				FxaC_17g32850								FxaC_7g39880
					FxaC_18g24530							FxaC_10g18840												FxaC_19g24580				FxaC_2g09930								FxaC_3g06580
					FxaC_15g15230							FxaC_8g00680												novel.2598				novel.683								FxaC_22g53250
					FxaC_16g25950							FxaC_5g27700												FxaC_17g16060				FxaC_2g17680								FxaC_24g03480
					FxaC_24g25130							FxaC_9g49340												FxaC_12g21510				FxaC_15g15230								FxaC_10g14580
					FxaC_17g11720							FxaC_20g24120												FxaC_21g19920				FxaC_18g17070								FxaC_26g02470
					FxaC_2g33200							FxaC_21g47731												FxaC_6g23561				FxaC_10g01420								FxaC_11g21760
					FxaC_23g26340							FxaC_14g24431												FxaC_27g24620				FxaC_20g08400								FxaC_22g15800
					FxaC_4g30350							FxaC_18g39940												novel.1				FxaC_23g25910								FxaC_24g12910
					FxaC_20g15830							FxaC_11g03610												FxaC_20g17590				FxaC_5g34910								FxaC_22g11420
					FxaC_20g24810							FxaC_13g03130												FxaC_17g22700				FxaC_24g55961								FxaC_18g40800
					FxaC_8g19564							FxaC_17g48731												FxaC_11g41080				FxaC_8g33330								FxaC_21g44210
					FxaC_21g63270							FxaC_24g23320												FxaC_10g39780				FxaC_24g47080								FxaC_9g31980
					FxaC_11g05300							FxaC_24g31070												FxaC_15g22190				FxaC_20g12330								FxaC_25g32020
					FxaC_22g68270							FxaC_9g28100												FxaC_28g32270				FxaC_19g18630								FxaC_20g39630
					FxaC_2g11940							FxaC_13g15110												FxaC_23g45970				FxaC_10g26020								FxaC_13g38550
					FxaC_28g04920							FxaC_9g51250												FxaC_16g10220				FxaC_18g42830								FxaC_25g04990
					FxaC_18g43250							novel.2906												FxaC_16g28230				FxaC_22g28930								FxaC_16g26140
					FxaC_18g23340							FxaC_8g05910												FxaC_22g47380				FxaC_23g54260								FxaC_6g00770
					FxaC_25g26050							FxaC_28g02480												FxaC_10g12750				FxaC_10g23890								FxaC_22g41760
					FxaC_19g38130							FxaC_22g29970												FxaC_7g35090				FxaC_5g07682								FxaC_19g32830
					FxaC_15g35330							FxaC_23g44110												FxaC_22g09510				FxaC_23g28610								FxaC_20g00740
					FxaC_17g20690							FxaC_2g28620												FxaC_12g17730				FxaC_12g36840								FxaC_5g17130
					FxaC_4g14250							FxaC_4g11120												FxaC_28g36900				FxaC_28g04460								FxaC_11g47120
					FxaC_26g13440							FxaC_23g17180												FxaC_26g12920				FxaC_20g26970								FxaC_11g30960
					FxaC_9g41380							FxaC_26g06960												FxaC_10g05120				FxaC_1g13640								FxaC_27g37470
					FxaC_21g16050							FxaC_28g34800												FxaC_23g08250				FxaC_12g43780								FxaC_28g38190
					FxaC_21g52351							FxaC_13g07231												FxaC_11g03240				FxaC_15g26300								FxaC_27g01720
					FxaC_23g55270							FxaC_3g05510												novel.879				FxaC_10g51371								FxaC_7g18260
					FxaC_22g53640							FxaC_6g24560												FxaC_11g21420				FxaC_5g27700								FxaC_19g04920
					FxaC_8g08412							FxaC_22g06160												FxaC_24g41090				FxaC_2g09360								FxaC_20g06350
					FxaC_6g17721							FxaC_27g45850												FxaC_13g48480				FxaC_8g13850								FxaC_20g10440
					FxaC_28g01460							FxaC_25g53620												FxaC_25g12821				FxaC_28g26440								FxaC_3g05500
					FxaC_9g11160							FxaC_26g04730												FxaC_24g05900				FxaC_18g37800								FxaC_2g04150
					FxaC_13g52470							FxaC_14g06500												novel.2887				FxaC_24g33340								FxaC_13g48710
					FxaC_18g30930							FxaC_1g34030												FxaC_25g25860				FxaC_21g71070								FxaC_7g42360
					FxaC_16g22030							FxaC_19g16040												FxaC_4g15041				FxaC_5g14860								FxaC_23g37770
					FxaC_10g38960							FxaC_26g36780												FxaC_23g25960				FxaC_13g07750								FxaC_18g45970
					FxaC_14g28100							FxaC_4g35640												FxaC_17g11900				FxaC_26g04730								FxaC_21g45400
					novel.1989							FxaC_24g15120												FxaC_14g08180				FxaC_25g59180								FxaC_11g37710
					FxaC_1g19460							FxaC_16g22000												FxaC_12g02700				FxaC_9g49600								FxaC_10g46360
					FxaC_6g02240							FxaC_15g13460												FxaC_19g34930				novel.1514								FxaC_24g33970
					FxaC_12g48790							FxaC_24g37660												FxaC_23g56980				FxaC_6g32980								FxaC_28g39470
					FxaC_19g04210							FxaC_10g09290												FxaC_3g15130				FxaC_24g03870								FxaC_17g11510
					FxaC_9g14350							FxaC_23g49150												FxaC_25g37680				FxaC_13g20590								FxaC_9g19770
					FxaC_22g49770							FxaC_5g10040												FxaC_19g38090				FxaC_28g25300								FxaC_11g03360
					FxaC_21g49640							FxaC_11g05300												FxaC_2g05820				FxaC_7g32440								FxaC_21g04130
					FxaC_14g15740							FxaC_12g15880												FxaC_6g41060				FxaC_24g30330								FxaC_4g30170
					FxaC_11g26250							FxaC_12g28070												FxaC_11g06440				FxaC_1g27290								FxaC_18g37740
					FxaC_28g39420							FxaC_27g44440												FxaC_10g03610				FxaC_27g51830								FxaC_21g19680
					FxaC_28g10630							FxaC_20g11130												FxaC_7g18410				FxaC_27g17490								FxaC_18g21710
					FxaC_17g07680							FxaC_5g00031												FxaC_6g24410				FxaC_16g27130								FxaC_22g16860
					FxaC_4g33260							FxaC_7g42440												FxaC_28g37270				FxaC_22g24800								FxaC_7g18560
					FxaC_11g11940							FxaC_6g20110												FxaC_12g13580				FxaC_7g32430								FxaC_28g36230
					FxaC_3g24110							FxaC_6g16340												FxaC_18g27860				FxaC_8g10850								FxaC_11g12910
					FxaC_1g19490							FxaC_25g02110												FxaC_10g21560				FxaC_25g61180								FxaC_16g08610
					FxaC_8g01320							FxaC_4g39202												FxaC_12g48150				FxaC_11g30960								FxaC_24g50340
					FxaC_27g42670							FxaC_22g16860												FxaC_12g37711				FxaC_17g50250								FxaC_14g15920
					FxaC_21g05210							FxaC_19g00860												FxaC_3g12380				FxaC_7g00861								FxaC_16g09010
					FxaC_27g27060							FxaC_6g04420												FxaC_8g06870				FxaC_11g01520								novel.3121
					FxaC_22g04691							FxaC_4g02600												novel.1706				FxaC_25g61050								FxaC_11g07460
					FxaC_9g51520							FxaC_7g08390												FxaC_23g50420				FxaC_8g00570								FxaC_26g12031
					FxaC_20g15350							FxaC_6g22190												FxaC_26g13710				FxaC_8g13250								FxaC_19g31290
					FxaC_23g37900							FxaC_17g19031												FxaC_21g11962				FxaC_9g03120								FxaC_23g02720
					FxaC_19g39640							FxaC_2g31020												FxaC_23g54210				FxaC_4g30870								FxaC_23g19150
					FxaC_6g43590							FxaC_2g30090												FxaC_2g21890				FxaC_17g14890								FxaC_16g21450
					FxaC_22g28930							FxaC_23g49970												FxaC_26g08590				FxaC_9g01970								FxaC_19g02940
					FxaC_12g32610							FxaC_21g52571												FxaC_15g26451				FxaC_20g02800								FxaC_8g26640
					FxaC_26g12290							FxaC_21g62950												FxaC_5g09630				FxaC_23g38150								FxaC_12g12480
					FxaC_5g41510							FxaC_10g13210												FxaC_11g13380				FxaC_19g21920								FxaC_23g51070
					FxaC_2g15670							FxaC_26g20440												FxaC_6g44060				FxaC_16g28820								FxaC_7g15950
					FxaC_19g36310							FxaC_11g06540												FxaC_8g06191				FxaC_17g11510								FxaC_2g16790
					FxaC_22g54180							FxaC_6g05080												FxaC_22g60870				FxaC_3g29411								FxaC_7g02190
					FxaC_24g06630							FxaC_1g09090												FxaC_26g30050				FxaC_10g37030								FxaC_26g08100
					FxaC_24g39290							FxaC_26g08320												FxaC_21g14130				FxaC_21g07970								FxaC_10g40790
					novel.371							FxaC_4g30350												FxaC_10g00950				FxaC_17g10910								FxaC_2g22440
					FxaC_19g04090							FxaC_5g06090												FxaC_17g07740				FxaC_15g17430								FxaC_6g38560
					FxaC_15g13840							FxaC_26g39520												FxaC_10g00510				FxaC_27g26241								FxaC_21g05520
					FxaC_25g52950							FxaC_21g28880												FxaC_16g04340				FxaC_12g21741								FxaC_9g04930
					FxaC_11g19100							FxaC_13g01620												FxaC_13g10384				FxaC_24g16130								FxaC_1g15220
					FxaC_26g08980							FxaC_22g29180												FxaC_24g46440				FxaC_7g07560								FxaC_24g25690
					FxaC_25g46280							FxaC_22g01060												FxaC_15g33350				FxaC_17g00760								FxaC_20g02370
					FxaC_26g22290							FxaC_20g01370												FxaC_6g12200				FxaC_16g23080								FxaC_10g50890
					FxaC_12g09531							FxaC_22g35850												FxaC_17g56201				FxaC_12g27450								FxaC_17g04581
					FxaC_17g11900							FxaC_18g04640												FxaC_3g07180				FxaC_11g02260								FxaC_6g14481
					FxaC_2g25530							FxaC_18g32040												FxaC_22g34700				FxaC_12g38750								FxaC_4g38390
					FxaC_25g28430							FxaC_19g38130												FxaC_18g34330				FxaC_18g24530								FxaC_16g19170
					FxaC_15g35450							FxaC_26g11550												FxaC_13g27300				FxaC_19g00420								FxaC_23g18991
					FxaC_16g28850							FxaC_24g49940												FxaC_5g12530				FxaC_18g12210								FxaC_21g15510
					FxaC_1g28411							FxaC_7g32051												FxaC_3g25360				FxaC_13g03580								FxaC_19g32140
					FxaC_20g10360							FxaC_28g04460												FxaC_7g41500				FxaC_16g27490								FxaC_22g04530
					FxaC_23g54260							novel.683												FxaC_15g14590				FxaC_4g36200								FxaC_21g46860
					FxaC_21g00250							FxaC_27g41310												FxaC_26g03410				FxaC_4g31170								FxaC_22g55870
					FxaC_22g54580							FxaC_1g07710												FxaC_6g06130				FxaC_4g25680								FxaC_20g25090
					FxaC_3g08520							FxaC_23g34940												FxaC_21g46820				FxaC_22g54900								FxaC_27g43560
					FxaC_18g34420							FxaC_2g19710												FxaC_23g32720				FxaC_26g07520								FxaC_15g11900
					FxaC_17g03810							FxaC_23g34800												FxaC_22g68860				FxaC_15g37750								FxaC_25g23780
					FxaC_10g19780							FxaC_1g03050												FxaC_16g08610				FxaC_4g11860								FxaC_9g51580
					FxaC_25g44200							FxaC_23g11730												FxaC_21g29490				FxaC_3g09830								FxaC_16g29350
					FxaC_1g02480							FxaC_19g17230												FxaC_26g31760				FxaC_24g25690								FxaC_16g28580
					FxaC_23g27430							FxaC_9g44460												novel.1398				FxaC_7g43080								FxaC_17g10270
					FxaC_14g06350							FxaC_5g16810												FxaC_21g34100				FxaC_14g13990								FxaC_7g26910
					FxaC_21g49350							FxaC_17g45580												FxaC_21g22401				FxaC_17g08070								FxaC_22g29440
					FxaC_27g05440							FxaC_19g02610												FxaC_19g02520				FxaC_25g59020								FxaC_13g21470
					FxaC_7g08101							FxaC_11g24500												FxaC_28g16560				FxaC_28g28190								FxaC_5g35980
					FxaC_27g28490							FxaC_4g15890												FxaC_18g30790				FxaC_18g34700								FxaC_19g17680
					FxaC_5g08840							FxaC_22g55410												novel.2457				FxaC_23g43920								FxaC_12g10170
					FxaC_6g32430							FxaC_10g33391												FxaC_13g29350				FxaC_10g14460								FxaC_5g09410
					FxaC_23g26360							FxaC_11g08040												FxaC_14g12510				FxaC_16g26800								FxaC_23g15980
					FxaC_17g52050							FxaC_10g29850												FxaC_13g11780				FxaC_24g49940								FxaC_20g18250
					FxaC_15g05320							FxaC_23g15920												FxaC_21g03020				FxaC_25g26510								FxaC_14g08160
					FxaC_6g24860							FxaC_20g15841												FxaC_21g52940				FxaC_19g03730								FxaC_26g14210
					FxaC_15g03381							FxaC_5g26690												FxaC_1g22002				FxaC_26g04100								FxaC_7g18690
					FxaC_24g31020							FxaC_22g28920												FxaC_22g20151				FxaC_12g01010								FxaC_20g05670
					FxaC_10g11550							FxaC_27g43570												FxaC_26g10940				FxaC_3g37830								FxaC_13g01011
					FxaC_3g08340							FxaC_28g06210												FxaC_8g23211				FxaC_16g29240								FxaC_14g16390
					FxaC_20g33760							FxaC_21g67351												FxaC_26g15690				FxaC_26g20220								FxaC_21g30030
					FxaC_10g08300							FxaC_27g10130												FxaC_7g17360				FxaC_26g00200								FxaC_21g59880
					FxaC_12g46620							FxaC_21g02080												FxaC_8g19180				FxaC_21g20760								FxaC_24g16810
					FxaC_21g60490							FxaC_9g47310												FxaC_21g47240				FxaC_6g39630								FxaC_3g00910
					FxaC_28g24150							FxaC_18g46100												FxaC_9g09710				FxaC_11g16280								FxaC_6g33162
					FxaC_15g22620							FxaC_20g20450												FxaC_19g17990				FxaC_12g01581								FxaC_5g01730
					FxaC_21g12540							FxaC_18g09890												FxaC_8g34810				FxaC_5g20730								FxaC_15g03530
					FxaC_28g10040							FxaC_27g51220												FxaC_9g11200				FxaC_27g04870								FxaC_10g23260
					FxaC_17g32620							FxaC_8g13650												novel.2842				FxaC_17g15880								FxaC_27g53200
					FxaC_2g31490							FxaC_10g01420												FxaC_5g37471				FxaC_4g27170								FxaC_2g15150
					FxaC_5g26690							FxaC_4g19280												novel.520				FxaC_16g31120								FxaC_22g69260
					FxaC_16g31220							FxaC_2g37410												FxaC_23g51070				FxaC_15g16421								FxaC_8g14500
					FxaC_7g32890							FxaC_21g18840												FxaC_22g09890				FxaC_21g08380								FxaC_12g22041
					FxaC_16g24820							FxaC_15g05150												FxaC_24g52320				FxaC_20g15750								FxaC_17g11560
					FxaC_27g47840							FxaC_7g19390												FxaC_25g27790				FxaC_16g16851								FxaC_21g23720
					FxaC_19g07320							FxaC_22g55210												FxaC_10g36400				FxaC_12g34471								FxaC_10g47710
					FxaC_12g31011							FxaC_7g38000												FxaC_25g50940				FxaC_1g18000								FxaC_9g44550
					FxaC_8g14810							FxaC_21g65420												FxaC_27g40970				FxaC_6g06030								FxaC_23g30940
					FxaC_12g38030							FxaC_22g72900												FxaC_1g15390				FxaC_18g43160								FxaC_1g12540
					FxaC_22g04140							FxaC_2g37830												FxaC_24g28490				FxaC_26g30360								FxaC_8g05910
					FxaC_28g24521							FxaC_13g09520												FxaC_22g58390				FxaC_20g31580								FxaC_7g24620
					FxaC_23g54000							FxaC_27g50580												FxaC_13g03160				FxaC_25g31820								FxaC_6g02680
					FxaC_27g50150							FxaC_24g13260												FxaC_18g32421				novel.1587								novel.2515
					FxaC_6g08290							FxaC_17g10910												novel.1900				FxaC_28g11360								FxaC_22g43920
					FxaC_27g25490							FxaC_2g07780												FxaC_17g36700				FxaC_17g10380								FxaC_20g04550
					FxaC_28g10070							FxaC_6g39180												novel.1069				FxaC_8g04650								FxaC_20g05170
					FxaC_6g18360							FxaC_8g07240												FxaC_18g31430				FxaC_5g00010								FxaC_15g04550
					FxaC_23g36960							FxaC_25g57800												FxaC_18g43510				FxaC_27g24980								FxaC_23g28410
					FxaC_13g05480							FxaC_11g24840												FxaC_19g36670				FxaC_27g39100								FxaC_3g19460
					FxaC_22g57140							FxaC_18g09440												FxaC_1g02630				FxaC_22g08630								FxaC_9g14080
					FxaC_3g01290							FxaC_1g25100												FxaC_18g18351				FxaC_11g12261								FxaC_11g04030
					FxaC_10g42590							FxaC_11g03000												FxaC_23g14970				FxaC_17g53310								FxaC_6g45110
					FxaC_1g11050							FxaC_12g18880												FxaC_2g08600				FxaC_15g35310								FxaC_2g27290
					FxaC_28g18850							FxaC_13g26790												FxaC_7g43102				FxaC_10g42201								FxaC_24g19310
					FxaC_19g05581							FxaC_6g33690												FxaC_22g24590				FxaC_27g16490								FxaC_18g42020
					FxaC_24g08440							FxaC_8g05070												FxaC_7g19480				FxaC_25g06480								novel.1231
					FxaC_6g21390							FxaC_16g23140												FxaC_24g48480				FxaC_10g00870								FxaC_24g11970
					FxaC_3g18780							FxaC_21g13581												novel.2504				FxaC_28g16140								FxaC_5g42370
					FxaC_25g32280							FxaC_24g28980												FxaC_8g30360				FxaC_9g27401								FxaC_7g04850
					FxaC_15g18000							FxaC_25g35120												FxaC_15g07810				FxaC_8g27030								FxaC_21g53320
					FxaC_19g13280							FxaC_16g29340												FxaC_22g05750				FxaC_5g46180								FxaC_13g01800
					FxaC_10g07100							FxaC_15g37040												FxaC_15g38641				FxaC_7g08390								FxaC_6g45810
					FxaC_11g38350							FxaC_14g01520												FxaC_9g43321				FxaC_26g06440								FxaC_11g06600
					FxaC_8g10490							FxaC_25g52060												novel.1244				FxaC_16g19550								FxaC_21g08861
					FxaC_11g37710							FxaC_6g42700												FxaC_22g17950				FxaC_13g03350								FxaC_4g38380
					FxaC_21g64590							FxaC_2g17680												FxaC_19g06840				FxaC_13g21940								FxaC_18g05870
					FxaC_14g07970							FxaC_1g06340												FxaC_25g57040				FxaC_13g45930								FxaC_8g03060
					FxaC_3g28480							FxaC_1g18380												FxaC_9g51561				FxaC_16g27350								FxaC_25g44200
					FxaC_7g15420							FxaC_4g31450												FxaC_21g53011				FxaC_5g43650								FxaC_23g11760
					FxaC_28g07780							FxaC_23g21710												FxaC_21g61150				FxaC_18g30180								FxaC_24g22890
					FxaC_2g07330							FxaC_17g26370												FxaC_9g29360				FxaC_21g65430								FxaC_26g39680
					FxaC_21g30680							FxaC_23g26720												FxaC_1g22520				FxaC_15g13050								FxaC_14g17200
					FxaC_6g40820							FxaC_23g11320												FxaC_21g57580				FxaC_1g05960								novel.3161
					FxaC_27g24710							FxaC_16g07350												FxaC_3g28540				FxaC_23g06090								FxaC_27g41060
					FxaC_23g19840							FxaC_24g21740												FxaC_16g21440				FxaC_13g32800								FxaC_19g34950
					FxaC_23g25770							FxaC_23g09730												FxaC_1g23950				FxaC_21g25680								FxaC_21g47060
					FxaC_19g06350							FxaC_20g21990												FxaC_13g18110				FxaC_17g08550								FxaC_6g21640
					FxaC_21g25230							FxaC_9g01970												FxaC_1g22311				FxaC_18g04970								FxaC_24g33860
					FxaC_18g35800							FxaC_19g39440												FxaC_11g36950				FxaC_26g27160								FxaC_7g43160
					FxaC_11g00670							FxaC_24g50820												FxaC_27g07750				FxaC_12g45260								FxaC_27g15581
					FxaC_27g52960							FxaC_11g40230												FxaC_3g02802				FxaC_21g19680								FxaC_3g19990
					FxaC_27g10040							FxaC_9g31330												FxaC_22g65710				FxaC_20g08340								FxaC_22g59040
					FxaC_24g02170							FxaC_19g00532												FxaC_19g04741				FxaC_23g15490								FxaC_16g15321
					FxaC_17g04581							FxaC_27g32440												FxaC_8g33380				FxaC_24g21450								FxaC_18g35890
					FxaC_26g03350							FxaC_2g03840												FxaC_19g27490				FxaC_3g28920								FxaC_5g42090
					FxaC_13g37970							FxaC_9g49990												FxaC_25g22040				FxaC_9g32240								FxaC_3g13610
					FxaC_26g03160							FxaC_22g12920												FxaC_22g56270				FxaC_9g08120								FxaC_4g20920
					FxaC_8g13750							FxaC_12g32870												FxaC_23g45250				FxaC_3g12490								FxaC_8g18720
					FxaC_21g69461							FxaC_27g07870												FxaC_23g53360				novel.813								FxaC_27g47080
					FxaC_12g44050							FxaC_22g07361												FxaC_27g12890				FxaC_3g04310								FxaC_21g65410
					FxaC_14g00600							FxaC_27g46750												FxaC_24g39300				FxaC_18g41780								FxaC_5g43810
					FxaC_12g01080							FxaC_8g07490												FxaC_22g48920				FxaC_10g33391								FxaC_16g08200
					FxaC_2g04980							FxaC_19g25250												FxaC_5g16890				FxaC_5g41290								FxaC_7g14930
					FxaC_4g24921							FxaC_17g26410												FxaC_17g27070				FxaC_25g59640								FxaC_2g04630
					FxaC_24g23571							FxaC_17g08070												FxaC_8g36650				FxaC_21g15230								FxaC_4g23830
					FxaC_22g43120							FxaC_12g17050												FxaC_24g52200				FxaC_9g51240								FxaC_9g34271
					FxaC_7g08140							FxaC_18g44270												FxaC_6g44510				FxaC_24g16290								FxaC_5g23600
					FxaC_10g11830							FxaC_5g43930												FxaC_26g01660				FxaC_18g42540								FxaC_6g07500
					FxaC_25g35610							FxaC_8g10830												FxaC_8g24520				FxaC_14g21950								FxaC_18g35801
					FxaC_20g21731							FxaC_18g45220												FxaC_10g00311				FxaC_23g57670								FxaC_17g37010
					FxaC_15g08860							FxaC_21g12540												novel.2121				FxaC_2g17300								FxaC_9g47140
					FxaC_5g20480							FxaC_15g25170												FxaC_8g06680				FxaC_24g13260								FxaC_27g49940
					FxaC_5g41600							FxaC_23g59460												FxaC_27g41400				FxaC_13g05420								FxaC_25g51840
					FxaC_13g50050							FxaC_27g37660												FxaC_24g09990				FxaC_3g02770								FxaC_2g20530
					FxaC_8g14320							FxaC_11g03240												FxaC_1g26190				FxaC_5g22300								FxaC_7g26580
					FxaC_12g23021							FxaC_15g28540												FxaC_27g09470				FxaC_5g08391								FxaC_3g13520
					FxaC_18g08180							FxaC_5g41290												novel.2812				FxaC_22g22070								FxaC_4g33020
					FxaC_5g09710							FxaC_19g00150												FxaC_23g57380				FxaC_12g18660								FxaC_8g13340
					FxaC_24g47080							FxaC_15g13950												FxaC_23g41040				FxaC_20g16020								FxaC_5g28320
					FxaC_25g11450							FxaC_21g66800												FxaC_9g05440				FxaC_3g08710								FxaC_9g47850
					FxaC_22g70750							FxaC_28g32270												FxaC_6g36780				FxaC_20g06010								FxaC_13g55621
					FxaC_18g46420							FxaC_8g24380												FxaC_13g37810				FxaC_20g08630								FxaC_6g43720
					FxaC_28g10180							FxaC_9g01910												FxaC_12g27540				FxaC_7g40450								FxaC_20g19420
					FxaC_26g17440							FxaC_9g40600												FxaC_10g06771				FxaC_21g61040								FxaC_8g05060
					FxaC_2g04790							FxaC_15g39161												FxaC_18g16770				FxaC_17g07680								FxaC_21g58600
[truncated: 6,586 more rows]
[truncated: 9 more columns]
